# Supplementary material for: Improving old tricks as new: Young adults learn from repeating everyday activities
Source: PLoS One. 2023 May 11;18(5):e0285469. doi: 10.1371/journal.pone.0285469 (PMC10174589; doi:10.1371/journal.pone.0285469)
Supplement: S3 File — (XLSX) [file pone.0285469.s005.xlsx]

## Sheet: Sheet1
experiment	subject	age	height	weight	BMI	gender(0=male, 1=female)	years of eduction	leg manipulating pref(RT-0, LT-1, BOTH - 2)	leg support pref	PSQItotal	TMT-A	TMT-B	nap after day1	hour of sleep	s1t1	s1t2	s1t3	s1t4	s1t5	s1t6	s1t7	s1t8	s1t9	s1t10	s1t11	s1t12	s1t13	s1t14	s1t15	s1t16	s1t17	s1t18	s2t1	s2t2	s2t3	s2t4	s2t5	s2t6	s2t7	s2t8	s3t1	s3t2	s3t3	s3t4	s3t5	s3t6	s3t7	s3t8	s3t9
1	1	27	1.58	58	23.2335	1	16	2	0	7	31.18	59.72	0	8	8.3869	7.2672	8.6487	6.4906	6.6282	6.2422	5.9804	6.1316	5.8338	6.2399	6.1335	5.7756	5.5435	5.9188	5.1786	5.3699	5.6847	5.4071	6.3556	5.9297	5.9792	6.0629	6.3369	6.4078	5.5921	5.6507	6.4385	6.3086	5.861	6.106	5.7969	5.798	5.7774	5.9071	5.6307
1	2	22	1.56	60	24.6548	1	12	0	0	10	25.45	63.05	1	6	7.7919	7.5919	6.9907	7.2578	7.0401	7.2151	7.6181	6.5393	7.0862	7.0352	6.9272	6.755	7.0008	7.3172	6.4356	7.3005	6.5987	7.1848	7.05	6.9102	6.9329	6.6306	6.8421	6.9662	6.9444	6.6592	7.1092	7.2318	7.48	6.668	6.6335	7.6035	7.0587	7.1763	7.7568
1	5	29	1.73	72	24.0569	0	16	0	1	6	20.78	37.92	0	5.75	7.2416	6.5597	5.8984	5.9916	5.6311	5.6329	6.1506	6.4068	6.2219	6.0005	6.7933	6.0557	5.8	5.581	6.0179	5.9761	6.3613	6.2224	6.4731	6.8352	6.6372	6.2546	5.8503	6.0556	5.9531	5.6726	6.9464	6.6204	6.6858	5.5087	6.2096	5.9878	6.3674	6.3571	6.7222
1	6	29	1.74	58	19.1571	1	19	0	2	2	27.25	46.9	0	6	7.1865	6.6618	6.252	6.0725	6.2141	6.4464	6.2282	6.1096	5.979	5.7485	6.9952	5.9096	6.1174	5.907	5.9764	5.9425	6.1309	6.0252	6.0293	6.1093	6.076	5.7453	5.8779	5.8438	5.9779	5.8735	6.3006	5.8909	7.4865	6.2597	6.1409	5.9911	6.478	6.2381	6.6062
1	7	29	1.81		0	0	15	0	1	4	23.93	44.08	0	6.5	6.4263	6.196	6.5152	6.3138	6.3715	6.4263	6.3236	6.2429	6.2599	5.8263	5.8118	999	5.9528	6.0122	5.9853	5.9946	5.9611	5.7961	6.1356	5.8414	5.7797	5.849	5.9375	5.7366	5.4756	5.9614	6.0958	6.2798	5.5514	6.3648	5.7281	6.3214	6.4238	5.7698	5.881
1	8	25	1.6	70	27.3437	1	15	0	0	4	34.88	86.97	0	7	7.0656	7.3023	7.0454	6.4874	6.2871	6.2582	6.3188	6.1628	6.0269	6.355	6.0799	5.931	5.9247	6.1161	6.2033	6.0491	5.7813	6.1993	7.0311	6.2105	6.3594	6.27	6.4063	7.2957	6.3698	6.0749	5.9674	6.148	6.1074	6.0565	6.0479	5.8754	6.0273	6.095	6.3356
1	10	28	1.58	52	20.83	1	15	0	0	3	30.38	55.13	0	6.5	8.9262	7.4508	7.8786	7.6833	7.453	7.2511	7.1444	7.0645	7.0818	6.8861	7.0175	6.828	6.8011	6.7918	6.9144	6.852	7.0998	7.0153	7.3322	7.2827	7.2373	7.3485	7.4116	6.6476	6.7757	6.5489	6.8965	6.9175	6.6608	6.9373	6.5984	6.8665	6.8859	6.3589	6.5441
1	11	26	1.62	56.5	21.5287	1	15	0	2	4	25.47	48.84	0	7	6.1951	5.9398	6.2933	5.8899	5.8576	5.6583	5.5474	5.7459	5.7346	5.5933	5.7848	5.4848	5.6611	5.6633	5.5179	5.5747	5.3674	5.3414	5.5621	5.5626	5.7056	5.6131	5.4364	5.3814	5.1454	5.643	5.7922	5.7441	5.7007	5.6148	5.5368	5.2424	5.4789	5.4746	5.8327
1	12	28	1.6	52	20.3125	1	18	0	2	5	25.53	43.57	0	7	8.1846	7.9168	7.3113	7.4843	8.1663	6.8692	7.0013	6.9476	7.054	6.6032	6.7061	6.9749	6.8861	7.0269	7.2355	6.9815	7.3173	7.2154	7.2299	7.0578	7.0245	7.0769	6.9989	7.0729	7.0309	7.0425	7.145	6.7364	6.6573	6.0906	6.7162	6.1912	6.6841	6.4423	6.795
1	13	25	1.72	55	18.5911	1	15	0	2	10	24.92	46.78	0	6.5	6.6515	6.329	6.5671	6.274	5.9423	6.4537	6.0808	5.8657	5.614	5.5885	5.5781	5.8372	5.8563	5.938	6.3814	5.8077	5.9939	6.4845	6.0507	6.0984	6.5207	6.0046	5.7876	6.1606	5.8087	6.008	6.2624	6.3962	6.0302	6.3844	6.093	6.2947	6.0914	6.2647	6.2634
1	14	28	1.63	63	23.7118	0	15	0	2	5	18.27	47.4	1	7	6.5187	6.2189	6.3344	6.0008	6.2175	6.1119	5.6767	5.5225	5.6394	5.5634	5.565	5.7254	5.9239	5.464	5.9123	5.4185	5.4161	5.5071	5.5645	5.6118	5.4396	5.5208	5.2814	5.7271	5.933	5.3621	5.4983	5.5805	5.3319	5.5825	5.6176	5.5636	5.6177	5.7853	5.9165
1	15	25	1.64	67	24.9108	1	15	0	2	6	16.98	36.65	1	7.5	8.3951	8.091	8.1021	7.3867	7.4682	7.8825	7.2824	6.6887	7.1275	6.7282	7.0607	7.0344	7.4466	6.5461	6.8957	6.6439	6.9206	6.4617	5.6624	6.2518	5.8692	6.2008	6.3397	6.3477	6.0678	6.4006	6.0597	6.2296	6.1668	6.1985	6.5644	5.9883	6.0971	6.8478	6.0215
1	16	28	1.84	77	22.7434	0	15	0	0	3	21.47	61.55	0	7	6.4673	6.9079	6.6309	6.5379	6.4548	6.5605	6.4758	6.4307	5.6341	5.8502	5.1059	5.621	5.3142	5.939	NaN	6.5281	6.2426	5.8806	5.5021	6.1598	5.8084	5.6783	5.5621	5.9385	5.2929	5.1955	6.2086	5.7787	5.0237	5.5553	5.4304	5.6963	5.3097	5.4272	6.1775
1	17	28	1.83	80	23.8884	0	16	0	0	5	30.83	55.55	0	5.5	5.8979	5.7753	5.4763	5.2712	5.112	5.3355	5.753	5.0439	4.9632	5.1563	4.7815	5.3875	5.4972	5.5024	NaN	5.618	5.1195	4.997	5.6222	5.3034	5.1526	5.263	5.1341	5.3463	5.4637	4.9487	5.3425	5.2709	5.1432	4.8923	5.0188	5.1612	5.457	4.8227	5.1608
1	18	29	1.83	77	22.9926	0	15	0	2	6	32.27	60.32	0	5.5	7.2631	7.3195	6.4348	6.4071	6.594	6.3861	6.1768	6.3496	6.0301	6.567	5.8894	6.0562	6.0874	6.0961	6.2387	6.3017	6.1164	6.0506	5.9169	6.2017	6.1794	6.2251	5.8427	6.3399	5.8154	5.9863	6.0595	6.0675	5.9467	5.8258	5.535	5.5914	5.7802	6.6918	5.8365
[truncated: 11 more columns]
