# Supplementary material for: Improving old tricks as new: Young adults learn from repeating everyday activities
Source: PLoS One. 2023 May 11;18(5):e0285469. doi: 10.1371/journal.pone.0285469 (PMC10174589; doi:10.1371/journal.pone.0285469)
Supplement: S4 File — (XLSX) [file pone.0285469.s006.xlsx]

## Sheet: all data
subject number	s1t1	s1t2	s1t3	s1t4	s1t5	s1t6	s1t7	s1t8	s1t9	s1t10	s1t11	s1t12	s1t13	s1t14	s1t15	s1t16	s1t17	s1t18	s2t1	s2t2	s2t3	s2t4	s2t5	s2t6	s2t7	s2t8	s3t1	s3t2	s3t3	s3t4	s3t5	s3t6	s3t7	s3t8	s3t9	s3t10	s3t11	s3t12	s3t13	s3t14	s3t15	s3t16	s3t17	s3t18	s3t19	s3t20
1.1	-18.3082	-22.8362	-21.2015	-25.5563	-22.6751	-26.7782	-27.4668	-24.4899	-23.8576	-22.876	-24.8779	-25.0062	-25.4533	-26.2396	-28.3675	-27.2137	-28.5259	-29.1706	-22.706	-23.3878	-22.9827	-22.9557	-22.9851	-22.8662	-27.6994	-26.3386	-19.2324	-21.6171	-22.2299	-21.2717	-23.6804	-22.1995	-22.8579	-25.5318	-27.7839	-23.9887	-24.1355	-24.107	-24.6743	-25.4926	-24.3848	-23.631	-25.2125	-23.9341	-24.6425	-27.682
1.2	-17.1961	-17.2871	-17.018	-16.4404	-17.3884	-18.322	-15.4711	-16.4464	-18.1526	-17.696	-17.7578	-18.288	-17.8369	-17.3014	-17.5429	-18.0503	-18.1236	-18.9765	-20.6584	-19.5428	-20.9616	-19.8499	-21.0013	-22.2893	-20.2206	-20.555	-17.2793	-18.4597	-18.4147	-18.7277	-18.2066	-19.065	-18.3939	-18.7427	-20.2145	-19.1458	-19.0996	-19.813	-19.0504	-21.0088	-18.5323	-18.0288	-19.8132	-20.0536	-19.1331	-19.4884
1.5	-18.969	-16.5346	-19.3986	-16.9951	-19.1314	-18.9134	-19.7961	-19.243	-17.7087	-18.4635	-18.3179	-20.2544	-22.2263	-18.725	-20.3014	-20.4326	-20.9469	-17.9714	-15.0551	-15.2308	-16.0239	-19.0053	-20.6436	-18.1197	-18.4002	-18.3948	NaN	NaN	NaN	NaN	NaN	NaN	-24.0827	-22.4684	-23.1139	-24.5791	-27.7506	-26.4274	-21.5923	-28.0337	-30.1191	-23.4164	-26.5455	-22.8794	-26.254	-24.2495
1.6	-17.6325	-18.9208	-20.0034	-21.5738	-21.7929	-21.7227	-21.2947	-21.7579	-21.1311	-23.8797	-21.8822	-21.8194	-21.441	-20.2696	-21.6953	-23.53	-26.1003	-20.6287	-20.5516	-21.4741	-20.4243	-21.3747	-22.1778	-20.9256	-22.0738	-21.0265	-18.9819	-21.1107	-20.4207	-20.7846	-18.1923	-20.3624	-20.4295	-20.2258	-21.3029	-20.6082	-20.844	-20.7048	-20.7427	-21.6509	-22.7156	-20.1629	-20.3392	-20.5713	-18.1957	-21.5167
1.7	-20.0826	-21.1936	-20.6036	-17.5886	-21.0813	-21.5777	-20.5367	-24.6956	-18.3345	-18.6532	-22.7375	NaN	-19.0975	-18.5489	-19.1538	-21.2052	-21.0838	-19.7347	-17.8342	-19.4993	-20.5667	-21.2137	-21.3001	-21.551	-22.5819	-20.2746	-19.2115	-18.5849	-18.6161	-18.8283	-20.194	-19.4419	-19.1343	-18.2449	-19.2078	-22.1611	-16.6839	-20.521	-19.4582	-18.0137	-17.5118	-19.1649	-18.4969	-16.7955	-18.3844	-19.9396
1.8	-22.9601	-20.1939	-21.5591	-21.6615	-24.0884	-19.6647	-21.522	-20.7468	-24.0551	-20.3466	-23.1239	-26.6121	-24.8199	-24.3207	-20.9191	-21.6567	-24.8805	-22.5263	-20.1839	-21.2966	-22.7537	-20.0565	-20.692	-19.0325	-22.57	-21.7451	-21.1027	-21.2643	-21.0122	-20.6243	-21.9248	-21.7107	-18.3455	-19.252	-18.8212	-19.5992	-19.2512	-20.5201	-22.9334	-21.4482	-21.3567	-22.3399	-22.3867	-21.2648	-22.2987	-20.149
1.1	-16.0526	-20.3703	-18.9359	-18.322	-19.4465	-18.9752	-19.9016	-19.813	-20.6794	-20.7078	-21.1795	-21.4519	-21.6701	-21.3051	-21.6481	-22.1294	-21.6967	-22.0902	-17.4656	-17.9615	-18.0193	-18.7059	-18.4077	-19.6905	-19.1111	-20.7488	-19.1679	-18.5386	-19.4507	-18.7437	-19.115	-18.9328	-19.616	-19.3526	-19.8592	-20.3526	-20.8018	-20.3774	-20.4456	-19.6406	-19.8044	-19.4959	-19.0129	-19.7358	-21.0013	-21.0377
1.11	-25.6695	-22.9267	-20.6057	-22.1865	-24.4476	-26.4346	-25.3963	-26.1195	-27.108	-28.3679	-24.953	-26.4814	-21.6236	-28.4076	-27.8682	-25.9318	-22.0345	-26.6794	-21.8892	-23.8325	-24.7095	-23.6235	-26.1801	-26.7616	-25.566	-23.5919	-19.0188	-17.7083	-19.769	-17.75	-19.4046	-18.6639	-17.4011	-17.6242	-16.1744	-19.6555	-17.7867	-17.617	-18.839	-17.5965	-19.0877	-19.301	-17.4859	-19.4047	-16.3152	-18.3689
1.12	-17.9084	-19.6792	-20.3452	-21.1769	-22.6105	-22.8958	-21.9472	-23.2257	-23.8015	-22.3555	-24.2019	-25.2749	-23.548	-22.5402	-21.7562	-23.0257	-25.3687	-23.001	-19.9364	-22.7332	-20.8023	-24.0517	-20.7094	-21.5501	-21.0089	-19.8937	-21.9772	-25.4973	-25.1014	-23.6935	-22.7771	-21.7814	-21.1299	-22.8698	-22.9216	-24.207	-23.1666	-23.6966	-22.8527	-23.8094	-24.6479	-25.0353	-22.923	-22.7677	-25.881	-24.0179
1.13	-15.7085	-15.8012	-15.7281	-19.0015	-20.2787	-18.4068	-17.8305	-19.9388	-18.3296	-19.9875	-17.5578	-19.4624	-19.9841	-18.6749	-19.8976	-19.7474	-20.4533	-21.3669	-16.6405	-17.0621	-19.6184	-19.4369	-19.9435	-18.0788	-17.0409	-19.9487	-18.749	-19.1979	-20.1977	-20.5755	-21.6584	-22.9418	-19.0339	-20.1994	-19.3672	-18.261	-18.1246	-18.9231	-18.5227	-20.8453	-16.7755	-18.5243	-18.324	-17.2265	-20.9642	-19.2252
1.14	-22.6258	-23.4931	-23.9099	-23.8541	-26.3277	-26.0957	-23.8396	-21.4641	-22.7541	-26.4279	-23.1542	-21.9486	-23.7669	-22.081	-22.862	-25.3527	-25.687	-26.0288	-20.9333	-20.3908	-27.9219	-23.7586	-23.4094	-28.5411	-24.4496	-24.8618	-22.8597	-22.7118	-28.2786	-21.3727	-23.583	-22.3217	-25.363	-21.3283	-23.9134	-24.9734	-26.9313	-25.4581	-27.3082	-26.0777	-26.8685	-30.13	-28.6792	-26.8095	-22.1503	-23.1439
1.15	-15.8459	-16.3711	-17.0917	-16.7418	-18.006	-18.9258	-19.6677	-21.0079	-20.2015	-20.0616	-20.7639	-20.6291	-18.8206	-21.2684	-19.9214	-22.5949	-21.5737	-22.7018	-21.1739	-22.5868	-21.9848	-22.9448	-27.0463	-24.2384	-25.8133	-24.5738	-20.1321	-20.6604	-21.2341	-24.4863	-23.3591	-22.5352	-22.784	-22.8192	-24.2661	-21.9719	-23.2587	-21.4016	-21.9025	-21.4458	-21.4938	-22.8433	-22.2301	-22.2275	-23.2245	-20.9735
1.16	-17.6169	-18.521	-19.9328	-20.491	-18.7034	-18.2358	-20.5306	-20.7457	-19.192	-18.1712	-19.8914	-17.9324	-22.8488	-21.5562	NaN	-17.8321	-18.7392	-17.4974	-17.148	-18.4839	-17.9101	-19.195	-18.3819	-17.8898	-17.8883	-18.3732	-19.2525	-19.3458	-19.0169	-17.7625	-18.5459	-17.9761	-16.1959	-19.8267	-18.3012	-17.7497	-21.5507	-21.141	-20.5326	-19.5449	-17.7391	-19.3717	-19.5469	-18.5228	-17.3658	-18.8509
1.17	-26.4906	-26.6024	-26.8032	-27.9108	-24.3055	-27.5988	-29.5728	-27.6791	-35.0194	-28.2876	-30.9423	-33.2253	-32.9578	-34.49	nAN	-27.9053	-33.7174	-29.6889	-22.5755	-30.3536	-23.8516	-29.4675	-26.7533	-25.8821	-26.1552	-28.8329	-25.3553	-22.1209	-23.8016	-27.333	-24.6494	-24.084	-23.9046	-22.8755	-24.1845	-19.7485	-22.8875	-23.2385	-21.7562	-23.3088	-23.5549	-26.0286	-31.5783	-22.3906	-18.8862	-23.0217
1.18	-22.6999	-23.0579	-24.9656	-23.3083	-23.7785	-26.5867	-24.2097	-27.727	-23.4979	-24.4004	-24.7839	-26.8354	-23.7742	-26.8692	-24.8256	-24.718	-24.0758	-23.0414	-19.5869	-25.1612	-24.1457	-21.9286	-23.7317	-23.1079	-23.357	-21.6277	-24.4161	-22.9122	-22.4472	-23.5107	-21.4948	-24.7673	-24.3271	-22.7342	-23.9695	-23.0382	-23.3082	-22.3587	-22.7145	-23.3931	-23.8771	-23.1775	-21.079	-22.6496	-24.3555	-24.3286
	18.3082	22.8362	21.2015	25.5563	22.6751	26.7782	27.4668	24.4899	23.8576	22.876	24.8779	25.0062	25.4533	26.2396	28.3675	27.2137	28.5259	29.1706	22.706	23.3878	22.9827	22.9557	22.9851	22.8662	27.6994	26.3386	19.2324	21.6171	22.2299	21.2717	23.6804	22.1995	22.8579	25.5318	27.7839	23.9887	24.1355	24.107	24.6743	25.4926	24.3848	23.631	25.2125	23.9341	24.6425	27.682
	17.1961	17.2871	17.018	16.4404	17.3884	18.322	15.4711	16.4464	18.1526	17.696	17.7578	18.288	17.8369	17.3014	17.5429	18.0503	18.1236	18.9765	20.6584	19.5428	20.9616	19.8499	21.0013	22.2893	20.2206	20.555	17.2793	18.4597	18.4147	18.7277	18.2066	19.065	18.3939	18.7427	20.2145	19.1458	19.0996	19.813	19.0504	21.0088	18.5323	18.0288	19.8132	20.0536	19.1331	19.4884
	18.969	16.5346	19.3986	16.9951	19.1314	18.9134	19.7961	19.243	17.7087	18.4635	18.3179	20.2544	22.2263	18.725	20.3014	20.4326	20.9469	17.9714	15.0551	15.2308	16.0239	19.0053	20.6436	18.1197	18.4002	18.3948	NaN	NaN	NaN	NaN	NaN	NaN	24.0827	22.4684	23.1139	24.5791	27.7506	26.4274	21.5923	28.0337	30.1191	23.4164	26.5455	22.8794	26.254	24.2495
	17.6325	18.9208	20.0034	21.5738	21.7929	21.7227	21.2947	21.7579	21.1311	23.8797	21.8822	21.8194	21.441	20.2696	21.6953	23.53	26.1003	20.6287	20.5516	21.4741	20.4243	21.3747	22.1778	20.9256	22.0738	21.0265	18.9819	21.1107	20.4207	20.7846	18.1923	20.3624	20.4295	20.2258	21.3029	20.6082	20.844	20.7048	20.7427	21.6509	22.7156	20.1629	20.3392	20.5713	18.1957	21.5167
	20.0826	21.1936	20.6036	17.5886	21.0813	21.5777	20.5367	24.6956	18.3345	18.6532	22.7375	NaN	19.0975	18.5489	19.1538	21.2052	21.0838	19.7347	17.8342	19.4993	20.5667	21.2137	21.3001	21.551	22.5819	20.2746	19.2115	18.5849	18.6161	18.8283	20.194	19.4419	19.1343	18.2449	19.2078	22.1611	16.6839	20.521	19.4582	18.0137	17.5118	19.1649	18.4969	16.7955	18.3844	19.9396
	22.9601	20.1939	21.5591	21.6615	24.0884	19.6647	21.522	20.7468	24.0551	20.3466	23.1239	26.6121	24.8199	24.3207	20.9191	21.6567	24.8805	22.5263	20.1839	21.2966	22.7537	20.0565	20.692	19.0325	22.57	21.7451	21.1027	21.2643	21.0122	20.6243	21.9248	21.7107	18.3455	19.252	18.8212	19.5992	19.2512	20.5201	22.9334	21.4482	21.3567	22.3399	22.3867	21.2648	22.2987	20.149
	16.0526	20.3703	18.9359	18.322	19.4465	18.9752	19.9016	19.813	20.6794	20.7078	21.1795	21.4519	21.6701	21.3051	21.6481	22.1294	21.6967	22.0902	17.4656	17.9615	18.0193	18.7059	18.4077	19.6905	19.1111	20.7488	19.1679	18.5386	19.4507	18.7437	19.115	18.9328	19.616	19.3526	19.8592	20.3526	20.8018	20.3774	20.4456	19.6406	19.8044	19.4959	19.0129	19.7358	21.0013	21.0377
	25.6695	22.9267	20.6057	22.1865	24.4476	26.4346	25.3963	26.1195	27.108	28.3679	24.953	26.4814	21.6236	28.4076	27.8682	25.9318	22.0345	26.6794	21.8892	23.8325	24.7095	23.6235	26.1801	26.7616	25.566	23.5919	19.0188	17.7083	19.769	17.75	19.4046	18.6639	17.4011	17.6242	16.1744	19.6555	17.7867	17.617	18.839	17.5965	19.0877	19.301	17.4859	19.4047	16.3152	18.3689
	17.9084	19.6792	20.3452	21.1769	22.6105	22.8958	21.9472	23.2257	23.8015	22.3555	24.2019	25.2749	23.548	22.5402	21.7562	23.0257	25.3687	23.001	19.9364	22.7332	20.8023	24.0517	20.7094	21.5501	21.0089	19.8937	21.9772	25.4973	25.1014	23.6935	22.7771	21.7814	21.1299	22.8698	22.9216	24.207	23.1666	23.6966	22.8527	23.8094	24.6479	25.0353	22.923	22.7677	25.881	24.0179
	15.7085	15.8012	15.7281	19.0015	20.2787	18.4068	17.8305	19.9388	18.3296	19.9875	17.5578	19.4624	19.9841	18.6749	19.8976	19.7474	20.4533	21.3669	16.6405	17.0621	19.6184	19.4369	19.9435	18.0788	17.0409	19.9487	18.749	19.1979	20.1977	20.5755	21.6584	22.9418	19.0339	20.1994	19.3672	18.261	18.1246	18.9231	18.5227	20.8453	16.7755	18.5243	18.324	17.2265	20.9642	19.2252
	22.6258	23.4931	23.9099	23.8541	26.3277	26.0957	23.8396	21.4641	22.7541	26.4279	23.1542	21.9486	23.7669	22.081	22.862	25.3527	25.687	26.0288	20.9333	20.3908	27.9219	23.7586	23.4094	28.5411	24.4496	24.8618	22.8597	22.7118	28.2786	21.3727	23.583	22.3217	25.363	21.3283	23.9134	24.9734	26.9313	25.4581	27.3082	26.0777	26.8685	30.13	28.6792	26.8095	22.1503	23.1439
	15.8459	16.3711	17.0917	16.7418	18.006	18.9258	19.6677	21.0079	20.2015	20.0616	20.7639	20.6291	18.8206	21.2684	19.9214	22.5949	21.5737	22.7018	21.1739	22.5868	21.9848	22.9448	27.0463	24.2384	25.8133	24.5738	20.1321	20.6604	21.2341	24.4863	23.3591	22.5352	22.784	22.8192	24.2661	21.9719	23.2587	21.4016	21.9025	21.4458	21.4938	22.8433	22.2301	22.2275	23.2245	20.9735
	17.6169	18.521	19.9328	20.491	18.7034	18.2358	20.5306	20.7457	19.192	18.1712	19.8914	17.9324	22.8488	21.5562	NaN	17.8321	18.7392	17.4974	17.148	18.4839	17.9101	19.195	18.3819	17.8898	17.8883	18.3732	19.2525	19.3458	19.0169	17.7625	18.5459	17.9761	16.1959	19.8267	18.3012	17.7497	21.5507	21.141	20.5326	19.5449	17.7391	19.3717	19.5469	18.5228	17.3658	18.8509
	26.4906	26.6024	26.8032	27.9108	24.3055	27.5988	29.5728	27.6791	35.0194	28.2876	30.9423	33.2253	32.9578	34.49	NaN	27.9053	33.7174	29.6889	22.5755	30.3536	23.8516	29.4675	26.7533	25.8821	26.1552	28.8329	25.3553	22.1209	23.8016	27.333	24.6494	24.084	23.9046	22.8755	24.1845	19.7485	22.8875	23.2385	21.7562	23.3088	23.5549	26.0286	31.5783	22.3906	18.8862	23.0217
	22.6999	23.0579	24.9656	23.3083	23.7785	26.5867	24.2097	27.727	23.4979	24.4004	24.7839	26.8354	23.7742	26.8692	24.8256	24.718	24.0758	23.0414	19.5869	25.1612	24.1457	21.9286	23.7317	23.1079	23.357	21.6277	24.4161	22.9122	22.4472	23.5107	21.4948	24.7673	24.3271	22.7342	23.9695	23.0382	23.3082	22.3587	22.7145	23.3931	23.8771	23.1775	21.079	22.6496	24.3555	24.3286
