# Supplementary material for: Improving old tricks as new: Young adults learn from repeating everyday activities
Source: PLoS One. 2023 May 11;18(5):e0285469. doi: 10.1371/journal.pone.0285469 (PMC10174589; doi:10.1371/journal.pone.0285469)
Supplement: S5 File — (XLSX) [file pone.0285469.s007.xlsx]

## Sheet: all data
subject number	s1t1	s1t2	s1t3	s1t4	s1t5	s1t6	s1t7	s1t8	s1t9	s1t10	s1t11	s1t12	s1t13	s1t14	s1t15	s1t16	s1t17	s1t18	s2t1	s2t2	s2t3	s2t4	s2t5	s2t6	s2t7	s2t8	s3t1	s3t2	s3t3	s3t4	s3t5	s3t6	s3t7	s3t8	s3t9	s3t10	s3t11	s3t12	s3t13	s3t14	s3t15	s3t16	s3t17	s3t18	s3t19	s3t20
1.1	3.73024	6.84694	6.30503	5.47066	7.15022	10.7959	11.2153	11.1215	7.52236	10.5357	9.46975	10.791	11.4754	10.8867	13.0464	14.0013	10.6715	13.6939	8.90479	8.532	6.73666	8.92351	8.04614	6.67759	6.44296	10.2091	7.27797	10.53	9.19245	6.17353	10.2575	8.87974	8.54009	10.3461	9.73883	7.31027	7.0966	8.46153	8.16629	8.60994	7.6185	9.92597	9.51872	11.0475	11.1236	9.26542
1.2	4.38397	7.12787	7.09818	7.29613	8.14254	7.7375	6.30984	6.95321	6.88915	7.65063	7.35878	7.61214	6.94462	9.83953	7.94594	8.57594	9.55377	8.82608	7.88482	6.28224	6.97439	7.80673	5.95132	8.8473	7.23139	8.69116	7.58634	8.40437	9.09473	7.87069	8.73621	8.04758	7.96331	7.84282	9.95342	8.04131	7.81825	11.0976	6.90168	10.7323	6.50982	7.3155	10.061	8.26544	9.11144	8.3145
1.5	8.49946	7.00447	11.0505	8.82618	13.176	12.5713	9.51517	9.20084	7.90628	12.0354	9.03512	8.42809	9.21809	11.8755	9.23154	7.53915	9.4965	10.3884	8.17081	8.77644	8.26505	11.5057	9.38361	8.07689	9.06781	10.4091	9.21104	9.96198	9.74175	12.0748	13.7902	10.0314	11.1673	10.9672	5.36976	6.51019	7.82254	7.62606	5.52202	7.05931	9.01038	8.01509	8.61971	8.67314	7.98871	7.19725
1.6	7.71032	7.21272	7.73521	9.17946	9.12382	9.41835	9.16856	8.31936	9.60735	9.18536	8.3704	7.73102	8.87397	8.63289	9.97683	8.84916	9.28992	8.20537	5.93942	7.8651	6.47447	6.94953	8.23707	8.34132	7.96153	7.22341	6.99098	6.99266	7.54295	7.31065	6.24155	7.91066	6.53904	5.74354	7.37153	6.97209	6.9518	7.16469	6.86574	8.22589	7.63757	7.35449	6.37546	6.8182	6.18383	7.19781
1.7	9.22381	11.069	8.54839	7.95159	11.0819	10.2814	8.77532	10.9753	8.50319	11.8482	10.7386	NaN	13.0771	7.95556	9.85337	7.91436	9.84836	12.3032	10.7598	12.2784	15.5451	9.22549	8.62772	9.26036	11.3569	10.2656	12.207	12.8746	12.6455	11.6413	13.062	14.6955	10.6464	10.773	9.03407	14.6352	6.85366	9.98723	11.9864	7.96477	8.75165	8.90619	11.5787	7.19695	9.95463	8.40546
1.8	6.68071	5.88491	5.82588	5.82023	7.693	3.56166	5.25226	5.35268	5.1341	6.03135	7.2464	7.2432	6.31815	6.97569	5.40468	5.53534	5.00469	4.15507	7.59233	10.4902	8.29417	5.03592	7.92466	5.72303	7.78487	8.39652	10.7458	12.1519	11.59	10.3373	14.8446	11.0348	9.80038	12.8879	11.7387	9.38724	9.20445	9.64118	9.13836	9.02509	8.11609	7.75124	11.2228	10.5372	10.3313	8.48434
1.1	3.29438	5.54153	5.10582	3.967	5.08922	4.49309	4.15381	4.63478	5.04315	4.4634	4.84482	4.73583	5.14163	4.81198	4.94582	5.29267	4.67871	6.0852	6.31189	6.33434	5.45184	6.82877	6.10182	6.78201	7.02955	7.99844	7.97228	6.9997	8.80865	8.1665	8.34237	7.74996	8.70604	8.22823	8.42467	8.52895	8.34746	8.36398	8.44652	8.19139	8.34347	8.659	9.13517	9.16346	9.60429	9.50865
1.11	9.52995	10.0682	7.80625	8.14622	8.15105	9.71744	9.49188	9.00932	13.4985	8.43104	8.3904	8.02019	10.6661	10.0983	8.97351	13.2042	8.03098	8.70344	7.03515	8.20414	9.56773	7.79979	8.54391	11.257	9.92963	8.78319	7.0689	6.84603	6.7916	6.69362	6.48608	9.13562	7.10251	7.41406	5.92947	6.20812	7.48595	5.33639	6.29167	7.96957	7.91621	7.71715	7.48257	7.17739	5.59005	6.93315
1.12	3.94545	5.99387	5.73141	5.9841	6.48082	5.81543	5.00568	5.9364	6.58447	5.39471	6.32575	7.16687	5.28201	7.0199	5.02369	6.70038	5.69935	7.06647	7.11732	7.39493	6.76942	6.98306	6.75985	7.35896	7.18805	7.52084	6.17215	7.41082	8.78685	8.8093	7.91177	7.4427	8.38083	7.94695	7.8797	8.89134	8.94875	9.00135	9.08444	10.1044	8.73114	10.3218	8.38123	7.37573	9.18484	8.09575
1.13	7.57087	5.80848	5.69576	7.27022	7.55455	5.80495	6.6328	5.9583	6.4582	6.40933	7.23956	5.62636	7.91027	6.05764	6.228	5.70597	6.31652	6.27029	7.213	6.90519	6.28713	5.59994	7.78473	7.2778	7.26079	6.59526	5.45361	5.73648	7.05812	5.88054	5.4877	6.3414	7.31292	5.97806	5.59845	4.27112	4.61163	5.38946	6.53666	7.27427	5.86314	6.17993	5.53279	4.47546	5.48151	6.28272
1.14	10.4742	9.19791	12.3579	9.36997	8.42761	8.97273	8.59704	11.7629	7.66067	10.1334	9.32767	8.61433	8.74258	7.44378	9.73528	10.6699	12.0031	10.0069	9.60344	9.62509	10.3135	9.38773	6.59427	9.07088	7.27028	7.58209	9.49929	8.80653	9.49987	8.74164	7.85976	8.20689	8.09854	7.97168	13.0992	12.1954	14.3544	12.6141	10.2115	13.004	13.9157	16.4975	10.9738	9.42819	11.3764	10.5147
1.15	4.161	4.68686	4.87742	5.33085	4.42637	5.27153	5.7378	5.28584	5.61282	5.10043	5.221	4.92564	4.29239	5.08949	4.01584	4.98418	5.09837	4.34429	10.7389	8.42396	8.40571	10.0107	8.18801	9.96098	9.66778	9.7904	10.4579	9.88742	7.39058	12.3114	12.0352	9.88248	9.28228	8.28629	7.74391	7.67825	8.19119	7.49177	6.82377	5.54479	6.07267	8.17159	7.90112	8.83176	8.14484	8.59316
1.16	7.88736	7.24514	7.90912	8.78078	11.0577	7.95838	12.4875	8.29044	9.1888	13.4117	8.36776	10.4333	12.4134	11.6654	NaN	9.22809	9.6299	9.43403	8.67909	11.7544	12.8521	10.5491	11.0496	9.83364	10.4228	11.0798	11.2146	11.9081	11.012	13.019	11.8096	12.4651	9.85046	14.5188	10.7207	10.034	9.81302	10.1779	13.029	11.9389	11.3002	12.076	12.2845	14.9584	10.6572	13.1468
1.17	11.338	15.2177	12.7832	13.4738	11.778	11.8736	13.115	13.3759	14.601	12.7237	11.0068	13.808	12.2965	12.4519	NaN	12.3175	15.2825	14.6873	14.8072	15.9679	8.30382	11.0185	11.4361	10.3945	8.34575	11.1589	16.8378	7.89988	12.7187	11.728	13.4532	9.46286	10.7087	15.682	16.1671	13.5987	12.1666	20.4182	12.5682	13.2484	18.8792	14.5117	15.3228	9.20209	15.6193	13.3115
1.18	6.87573	5.77682	5.95191	6.58953	7.84635	8.4362	8.16589	6.79441	6.96044	7.87839	8.56355	8.86691	9.98317	8.40979	9.39874	8.44471	8.92016	10.8222	5.33679	7.91134	7.13891	6.71931	7.88556	8.19495	7.42123	7.76117	8.79705	8.34561	7.7835	10.5091	9.04629	9.79937	10.2508	10.426	8.45763	8.50755	10.7126	11.0859	6.99854	8.08362	7.19728	8.35033	10.0102	9.34282	11.2483	9.18984
