# Supplementary material for: Improving old tricks as new: Young adults learn from repeating everyday activities
Source: PLoS One. 2023 May 11;18(5):e0285469. doi: 10.1371/journal.pone.0285469 (PMC10174589; doi:10.1371/journal.pone.0285469)
Supplement: S6 File — (XLSX) [file pone.0285469.s008.xlsx]

## Sheet: all data
subject number	s1t1	s1t2	s1t3	s1t4	s1t5	s1t6	s1t7	s1t8	s1t9	s1t10	s1t11	s1t12	s1t13	s1t14	s1t15	s1t16	s1t17	s1t18	s2t1	s2t2	s2t3	s2t4	s2t5	s2t6	s2t7	s2t8	s3t1	s3t2	s3t3	s3t4	s3t5	s3t6	s3t7	s3t8	s3t9	s3t10	s3t11	s3t12	s3t13	s3t14	s3t15	s3t16	s3t17	s3t18	s3t19	s3t20
1.1	9.78583	15.4371	11.528	12.6974	14.2791	20.6576	22.991	24.5214	21.2055	23.901	24.4461	27.8656	22.1039	26.2334	29.3966	28.8839	26.8654	33.6815	16.0561	16.9991	15.0822	20.4617	16.635	18.5675	24.6397	27.2751	14.4623	17.0696	19.2201	15.5993	25.0504	23.1737	22.6069	20.9464	20.4178	19.9511	21.0508	22.1301	22.6922	27.6448	22.3971	31.4162	24.277	24.9328	27.1474	30.9074
1.2	8.29362	11.1014	12.124	12.1881	10.6436	11.4312	9.4894	8.49835	10.1432	10.9629	10.8983	10.7011	10.7494	13.4507	10.9276	11.4933	11.7125	12.3062	6.9084	6.53751	6.49203	6.94564	7.51909	9.77788	7.50721	7.10052	9.41142	9.33657	10.5128	12.6575	9.70046	9.03758	9.76649	11.3093	14.0889	11.2658	10.6156	15.9287	12.0877	10.7562	12.045	11.6208	10.5004	9.96756	14.4565	11.0653
1.5	10.9478	11.6496	14.601	14.7988	15.9384	15.2494	14.2087	12.7861	13.526	16.7913	12.5256	13.5948	13.4636	15.6177	12.7667	13.6286	13.3462	13.1036	12.6535	15.1953	15.1775	18.0497	14.7705	14.5764	18.7995	19.4926	15.8446	13.4104	18.4095	18.8363	20.4684	18.5597	18.3365	13.8463	16.9905	15.0136	18.1413	17.7093	11.0246	17.7456	20.7418	19.6196	20.921	18.8036	20.3725	15.1574
1.6	11.993	9.92324	13.1176	13.064	13.596	12.5661	11.8699	12.4306	14.9306	13.2624	12.9218	12.2682	12.362	13.9859	14.2757	15.7099	14.6538	14.9515	12.6628	15.2331	13.1983	13.6742	16.2115	16.8765	15.892	16.0762	12.4581	12.3411	12.6801	12.7663	12.4963	12.4272	11.8838	13.9703	12.879	9.85702	11.9917	14.8491	12.2958	13.3014	12.0667	14.2718	13.149	12.7531	12.3424	15.5606
1.7	15.0363	17.9934	14.6829	18.0188	29.6405	35.5732	22.7526	22.013	19.5366	26.1083	20.3814	NaN	31.0403	24.555	24.3109	22.604	24.9187	30.5186	23.1722	27.4226	26.0504	22.4326	17.667	22.1735	29.6157	19.7493	17.8989	19.0348	19.2258	19.2792	20.5727	18.6802	17.3394	17.081	20.2081	22.0348	18.9188	16.4518	17.8415	13.9242	15.0864	19.1755	19.3966	16.5061	18.2777	14.5768
1.8	7.15706	6.65889	8.76472	8.29856	10.2533	6.77897	7.51207	9.91581	7.96939	8.81304	10.2766	11.8471	12.0979	11.5457	8.02891	8.14046	9.33518	10.779	15.3478	16.8048	15.9068	9.46812	13.0162	13.9584	14.2512	11.8777	19.1891	19.3023	18.8323	18.749	20.155	17.11	19.6286	20.1198	20.4177	16.3131	18.066	17.045	20.2902	19.3332	16.1623	20.2117	20.3731	17.4621	18.1978	15.7379
1.1	3.74227	8.97376	7.37118	6.52098	7.87245	6.11534	7.53693	8.23755	8.90414	9.10022	8.4084	10.7042	9.04491	11.6975	10.6864	8.781	11.5941	11.2283	8.98023	9.35675	8.81018	9.22374	9.73601	12.5976	13.5741	14.0151	10.9672	9.61006	13.3936	11.3298	11.7238	11.6695	12.9527	11.5722	13.3273	13.0083	12.9423	15.0379	13.6901	13.1667	12.5127	13.5106	14.5488	14.3473	14.8939	14.293
1.11	26.1153	18.2046	19.7601	21.8713	23.331	19.8333	20.2715	19.5572	25.5071	22.398	23.334	22.2883	26.0997	26.4229	22.1123	30.7367	19.8535	22.3521	21.4397	21.0303	21.8821	17.6907	31.3971	22.8833	22.8668	23.1491	19.536	17.5841	18.1375	20.1142	21.1984	22.868	17.5928	23.9176	16.9683	18.314	21.1912	15.9479	18.8487	20.6821	18.7982	19.541	15.5895	22.8728	16.8556	18.8542
1.12	11.4427	17.8165	16.351	18.4254	18.1156	17.763	16.1406	18.2743	20.8212	17.7295	19.0526	18.5196	18.8784	21.6549	18.2167	20.8623	15.6536	20.0045	14.547	18.6178	19.6631	16.2483	15.5707	19.224	17.4576	18.3969	15.0952	18.4872	19.4697	20.4442	14.7785	19.4015	17.9231	20.6242	11.0523	17.6718	18.1096	22.2092	20.1898	19.3085	18.2722	15.9386	19.3807	14.453	16.1054	17.1177
1.13	10.6284	10.6009	10.0036	11.3187	12.4781	10.708	11.2992	10.9839	12.0829	11.7781	12.2442	13.4585	12.2521	15.3338	12.3623	12.0395	12.1405	11.8199	10.1285	12.4932	12.0424	13.296	14.5457	14.2044	12.8125	15.384	12.4819	12.4363	14.3284	14.196	14.8737	15.4185	17.7825	16.0472	15.1143	16.8736	17.6414	11.7978	15.3837	17.9322	16.2829	15.4598	16.507	15.1025	18.2617	18.8152
1.14	19.7116	16.5952	16.7002	15.9548	16.2184	16.4296	21.4476	22.742	24.3106	24.547	23.2825	20.7523	25.6049	24.5	20.2998	23.8229	22.8786	23.7253	17.4741	20.1995	20.8706	22.1851	22.9493	24.7832	20.6612	22.4655	19.1804	22.9939	21.9144	27.6781	26.8126	32.0667	35.2746	28.7632	20.8156	27.5518	25.06	23.5803	24.7725	25.1981	26.4027	31.9264	26.7081	31.5862	30.6455	24.8068
1.15	3.03634	2.2633	2.64929	3.06363	3.40927	4.44691	5.16444	6.12651	5.32203	5.9346	5.92681	6.07442	4.45383	5.58061	4.02789	4.58237	7.26561	6.95191	7.81969	9.19242	6.96793	8.84884	9.12939	10.0363	9.75615	8.39748	14.5276	11.6728	9.72963	10.7958	9.80611	9.76276	9.56263	7.61471	9.56173	9.30805	8.52876	8.87815	7.77497	8.08398	8.36889	9.38903	9.61494	8.31598	12.21	9.01383
1.16	13.7722	13.6245	13.3108	14.1557	16.0864	14.8898	19.6789	17.6666	17.0415	22.2744	18.265	18.1344	20.0645	18.1216	Nan	20.6137	18.4435	18.7338	17.4983	23.3038	23.1164	17.3867	21.0176	17.6494	21.0636	18.351	22.5002	24.7523	21.1858	22.0564	20.324	22.9555	18.8339	26.2041	21.3172	19.163	26.3214	24.2477	24.6695	28.1429	23.5382	21.1823	20.4853	22.6241	21.6687	21.3437
1.17	20.5697	28.2806	25.6442	28.3653	28.6293	28.6913	43.7211	39.7211	26.5141	25.4171	31.7599	31.3678	34.3226	33.2782	Nan	36.3211	35.7518	40.0377	18.309	25.6443	21.0244	16.6356	21.5039	19.3115	30.0131	23.3563	22.4784	18.548	22.4206	19.5887	20.9622	20.2596	23.9799	22.1612	21.0782	21.7905	20.1895	19.4556	18.5986	18.8793	26.0164	17.5929	28.7368	20.9332	19.929	23.8574
1.18	11.7775	13.1178	17.4827	14.3063	17.9067	17.4839	16.5264	20.5751	17.3482	19.3492	19.1803	21.8291	20.7749	22.2354	20.9192	20.9009	18.3458	17.8931	10.4941	19.0512	19.0284	17.9613	19.7991	22.9301	17.0003	20.0518	21.1665	22.6565	22.0254	28.7182	30.0785	26.1038	27.1392	28.8958	23.5414	23.9475	23.8965	23.4347	19.431	21.379	26.7254	30.8569	30.4061	32.099	29.0842	26.7204
