# Supplementary material for: Improving old tricks as new: Young adults learn from repeating everyday activities
Source: PLoS One. 2023 May 11;18(5):e0285469. doi: 10.1371/journal.pone.0285469 (PMC10174589; doi:10.1371/journal.pone.0285469)
Supplement: S7 File — (XLSX) [file pone.0285469.s009.xlsx]

## Sheet: all data
subject number	s1t1	s1t2	s1t3	s1t4	s1t5	s1t6	s1t7	s1t8	s1t9	s1t10	s1t11	s1t12	s1t13	s1t14	s1t15	s1t16	s1t17	s1t18	s2t1	s2t2	s2t3	s2t4	s2t5	s2t6	s2t7	s2t8	s3t1	s3t2	s3t3	s3t4	s3t5	s3t6	s3t7	s3t8	s3t9	s3t10	s3t11	s3t12	s3t13	s3t14	s3t15	s3t16	s3t17	s3t18	s3t19	s3t20
1.1	-13.1403	-14.1606	-14.5097	-14.77	-15.0981	-14.3957	-15.3795	-15.0893	-15.5934	-15.4057	-15.195	-15.9398	-15.3752	-15.5786	-16.0993	-15.7949	-16.0512	-15.5373	-16.4533	-15.7616	-16.464	-15.5605	-16.4255	-16.3413	-18.2123	-18.0071	-15.9844	-15.8968	-16.6284	-16.6767	-16.8862	-16.4961	-16.7387	-16.1363	-17.4039	-19.3273	-17.5874	-17.3665	-17.8263	-17.3219	-17.1805	-17.9802	-16.3798	-17.4147	-18.0644	-18.0457
1.2	-14.8157	-14.5433	-14.9854	-14.6321	-14.1458	-13.7698	-13.1364	-13.4643	-14.1503	-13.7194	-14.9859	-13.9438	-14.8408	-14.8401	-14.4008	-14.0322	-14.1311	-14.6856	-15.2844	-15.1106	-15.8794	-15.1567	-15.945	-15.3191	-14.9469	-15.8944	-14.2023	-14.9019	-15.0125	-15.1893	-14.0475	-14.6439	-14.8109	-14.8568	-14.9294	-15.1944	-14.8402	-16.1157	-15.5658	-16.4141	-15.9776	-14.8781	-15.43	-15.3127	-15.8789	-15.4161
1.5	-12.2362	-12.8686	-12.9598	-12.3597	-14.5084	-14.6042	-14.6375	-15.1065	-14.2471	-15.184	-14.7441	-15.1722	-15.1664	-14.2999	-16.0597	-14.6808	-15.1467	-15.0051	-13.9874	-14.7782	-14.4489	-13.3823	-13.1035	-15.0878	-12.6903	-11.9971	-15.0697	-13.9494	-15.3207	-14.4488	-15.9368	-15.0874	Nan	Nan	-15.2048	-14.7534	-15.2371	-14.9838	-15.1577	-14.325	-15.0875	-14.3971	-16.5765	-14.7298	-16.2198	-15.7852
1.6	-13.7192	-13.4968	-13.8728	-16.0164	-17.105	-17.4351	-20.0654	-15.719	-17.682	-17.3195	-18.1979	-18.0976	-15.9607	-17.8989	-18.0222	-16.6389	-17.1363	-17.2582	-17.6961	-19.1547	-18.3444	-19.8917	-18.2348	-19.5438	-18.439	-17.1745	-15.1777	-16.2261	-16.8816	-15.3999	-15.7761	-16.2449	-16.7448	-15.8968	-15.9866	-16.3529	-17.203	-16.4454	-16.2941	-16.1627	-16.118	-16.0634	-16.3559	-15.9916	-15.4823	-17.2287
1.7	-17.1135	-19.4782	-18.0946	-18.7842	-17.8017	-21.4997	-17.2426	-25.1151	-23.212	-21.7287	-21.7771	NaN	-22.8558	-21.9668	-16.917	-21.852	-24.1859	-20.5772	-17.3474	-19.8908	-19.3382	-19.9289	-26.3396	-22.5309	-21.7698	-24.1126	-15.5617	-16.6292	-15.516	-17.0929	-16.6257	-16.2703	-15.4443	-16.4755	-16.2754	-16.3646	-15.6181	-16.1344	-16.3638	-14.3193	-16.4519	-15.044	-16.4479	-14.2348	-15.7001	-15.2099
1.8	-20.7179	-20.8438	-22.1375	-23.5531	-18.7772	-17.852	-17.2965	-16.9923	-22.3998	-19.792	-19.3136	-21.7276	-20.4112	-22.0483	-22.8057	-18.3967	-16.5995	-16.9085	-15.7777	-15.9549	-11.4082	-14.2369	-14.8576	-14.73	-15.546	-15.3354	-15.2022	-15.1438	-15.068	-15.3687	-15.9395	-14.9059	-14.9084	-14.983	-14.6668	-15.9696	-14.5091	-16.312	-16.7779	-18.5338	-15.0163	-15.3255	-15.5163	-15.3243	-16.1251	-13.8978
1.1	-12.9675	-14.4159	-14.0494	-13.5291	-14.1724	-13.9816	-15.2764	-14.3969	-14.432	-14.7157	-16.0464	-14.9083	-14.8523	-16.1115	-15.3946	-16.8551	-16.1911	-15.9149	-13.4078	-13.3549	-13.4027	-13.1588	-13.0612	-13.1625	-15.1088	-15.0265	-15.7924	-15.7549	-16.7367	-16.5063	-16.3546	-16.8313	-16.8549	-16.4111	-14.8027	-16.3545	-16.946	-17.228	-17.2203	-15.0143	-14.2866	-14.521	-14.2918	-16.5476	-14.4841	-13.6905
1.11	-13.7254	-12.5695	-11.1004	-12.0888	-13.5692	-14.9447	-13.5821	-13.8036	-15.408	-14.9946	-15.1398	-14.6738	-15.9579	-16.2129	-16.4883	-15.9368	-14.0415	-14.1471	-9.64969	-10.2927	-9.13986	-10.7035	-11.2317	-11.2321	-10.8018	-10.9185	-15.8646	-15.2385	-14.9106	-16.1275	-16.6001	-16.3707	-16.4209	-15.5058	-14.9474	-16.3557	-16.528	-15.5626	-16.7082	-15.8062	-17.1279	-17.1437	-15.4626	-15.9214	-15.0351	-14.7399
1.12	-13.9459	-14.5463	-15.5795	-14.9859	-16.5183	-16.9368	-16.6277	-17.3967	-16.7081	-16.3753	-17.4271	-18.4738	-18.4278	-17.069	-16.6814	-18.4904	-17.8328	-17.5195	-14.9329	-16.5515	-15.4712	-16.6699	-15.5061	-17.4699	-15.8983	-17.5691	-15.3218	-17.0505	-15.6011	-16.7059	-16.3756	-16.13	-15.2919	-15.9764	-17.726	-15.9998	-16.6863	-16.1627	-15.3731	-15.9404	-15.4416	-15.3718	-16.6118	-15.6199	-17.9605	-17.3768
1.13	-13.0152	-12.6482	-12.9681	-14.6307	-14.3153	-13.8216	-13.6871	-13.5889	-14.5756	-15.2184	-13.8253	-15.5423	-14.5437	-13.8473	-14.5826	-14.282	-14.2968	-14.2832	-14.4686	-14.4507	-14.9592	-13.7904	-15.2889	-14.8441	-15.2034	-15.7294	-14.3795	-15.384	-14.4911	-13.7557	-15.7658	-16.0486	-14.9793	-15.3345	-14.0712	-15.4823	-14.8891	-13.8454	-14.1675	-15.1085	-14.5127	-14.4899	-14.4916	-14.0529	-15.4178	-14.9963
1.14	-14.11	-15.059	-16.1029	-15.5047	-16.1758	-16.7506	-15.5381	-16.6465	-15.3027	-16.526	-16.4871	-15.5816	-15.4918	-16.5203	-16.3758	-15.97	-16.8858	-15.9333	-15.4012	-15.2154	-17.0712	-15.3893	-14.6269	-15.7288	-16.4253	-15.9671	-15.124	-14.7701	-15.5196	-15.925	-15.183	-16.2288	-17.8716	-16.607	-14.8455	-14.4279	-13.9438	-16.0684	-17.9714	-16.2707	-14.8415	-17.448	-16.072	-17.0499	-16.69	-16.7114
1.15	-11.0952	-11.505	-11.398	-11.4919	-13.3189	-13.1355	-12.9161	-13.682	-14.3728	-13.2866	-14.499	-13.6265	-13.4765	-14.0464	-13.3173	-15.566	-14.5673	-15.8763	-12.8453	-14.9282	-13.983	-13.7964	-15.5517	-15.3554	-14.9485	-15.4971	-15.405	-15.8936	-16.296	-17.7532	-17.083	-15.4991	-16.3997	-17.0894	-17.3856	-15.332	-15.9078	-15.0682	-16.517	-14.94	-14.0183	-14.8854	-16.4241	-15.1374	-15.4138	-15.8547
1.16	-15.0998	-14.5085	-13.3576	-13.9162	-14.0172	-13.3165	-14.7881	-14.8274	-14.812	-14.6025	-14.1898	-13.5895	-14.9753	-15.0306	Nan	-13.5069	-13.9507	-12.1717	-13.8023	-15.1176	-14.1749	-14.5912	-14.0668	-14.3663	-13.9539	-14.9044	-14.7085	-13.471	-13.9277	-13.4241	-14.3658	-14.3622	-13.9282	-15.9264	-14.2109	-14.2	-14.5484	-15.2431	-14.0126	-14.7535	-14.718	-14.9847	-14.2822	-13.1165	-12.9177	-13.1862
1.17	-16.4838	-18.4674	-17.947	-18.0433	-18.5521	-15.639	-19.1082	-18.1318	-18.6349	-18.5577	-16.1973	-19.4786	-18.4799	-17.3356	Nan	-16.7083	-18.8356	-18.2358	-17.3787	-17.5405	-15.5646	-16.1476	-18.3961	-17.973	-17.6091	-16.711	-17.2642	-16.3707	-17.4729	-17.3374	-16.4939	-16.8356	-16.6737	-15.2684	-18.6324	-15.6396	-17.8583	-16.9125	-16.3187	-17.8028	-17.0067	-16.6665	-17.1652	-15.4152	-17.6892	-16.393
1.18	-14.8512	-15.6396	-15.3638	-15.1154	-15.8294	-14.9246	-15.3844	-15.064	-15.5401	-14.0541	-16.0223	-17.5144	-17.2551	-16.975	-17.6558	-16.5637	-15.7131	-17.253	-13.8222	-15.5444	-15.8742	-15.2568	-15.4083	-15.9796	-16.5513	-15.6984	-16.4101	-15.8556	-15.7532	-16.1126	-15.5836	-16.7496	-17.4704	-16.1132	-16.9081	-16.9817	-17.6008	-17.6287	-17.0161	-15.9411	-19.0288	-18.7344	-18.411	-19.7484	-18.9231	-15.8634
	13.1403	14.1606	14.5097	14.77	15.0981	14.3957	15.3795	15.0893	15.5934	15.4057	15.195	15.9398	15.3752	15.5786	16.0993	15.7949	16.0512	15.5373	16.4533	15.7616	16.464	15.5605	16.4255	16.3413	18.2123	18.0071	15.9844	15.8968	16.6284	16.6767	16.8862	16.4961	16.7387	16.1363	17.4039	19.3273	17.5874	17.3665	17.8263	17.3219	17.1805	17.9802	16.3798	17.4147	18.0644	18.0457
	14.8157	14.5433	14.9854	14.6321	14.1458	13.7698	13.1364	13.4643	14.1503	13.7194	14.9859	13.9438	14.8408	14.8401	14.4008	14.0322	14.1311	14.6856	15.2844	15.1106	15.8794	15.1567	15.945	15.3191	14.9469	15.8944	14.2023	14.9019	15.0125	15.1893	14.0475	14.6439	14.8109	14.8568	14.9294	15.1944	14.8402	16.1157	15.5658	16.4141	15.9776	14.8781	15.43	15.3127	15.8789	15.4161
	12.2362	12.8686	12.9598	12.3597	14.5084	14.6042	14.6375	15.1065	14.2471	15.184	14.7441	15.1722	15.1664	14.2999	16.0597	14.6808	15.1467	15.0051	13.9874	14.7782	14.4489	13.3823	13.1035	15.0878	12.6903	11.9971	15.0697	13.9494	15.3207	14.4488	15.9368	15.0874	#VALUE!	#VALUE!	15.2048	14.7534	15.2371	14.9838	15.1577	14.325	15.0875	14.3971	16.5765	14.7298	16.2198	15.7852
	13.7192	13.4968	13.8728	16.0164	17.105	17.4351	20.0654	15.719	17.682	17.3195	18.1979	18.0976	15.9607	17.8989	18.0222	16.6389	17.1363	17.2582	17.6961	19.1547	18.3444	19.8917	18.2348	19.5438	18.439	17.1745	15.1777	16.2261	16.8816	15.3999	15.7761	16.2449	16.7448	15.8968	15.9866	16.3529	17.203	16.4454	16.2941	16.1627	16.118	16.0634	16.3559	15.9916	15.4823	17.2287
	17.1135	19.4782	18.0946	18.7842	17.8017	21.4997	17.2426	25.1151	23.212	21.7287	21.7771	NaN	22.8558	21.9668	16.917	21.852	24.1859	20.5772	17.3474	19.8908	19.3382	19.9289	26.3396	22.5309	21.7698	24.1126	15.5617	16.6292	15.516	17.0929	16.6257	16.2703	15.4443	16.4755	16.2754	16.3646	15.6181	16.1344	16.3638	14.3193	16.4519	15.044	16.4479	14.2348	15.7001	15.2099
	20.7179	20.8438	22.1375	23.5531	18.7772	17.852	17.2965	16.9923	22.3998	19.792	19.3136	21.7276	20.4112	22.0483	22.8057	18.3967	16.5995	16.9085	15.7777	15.9549	11.4082	14.2369	14.8576	14.73	15.546	15.3354	15.2022	15.1438	15.068	15.3687	15.9395	14.9059	14.9084	14.983	14.6668	15.9696	14.5091	16.312	16.7779	18.5338	15.0163	15.3255	15.5163	15.3243	16.1251	13.8978
	12.9675	14.4159	14.0494	13.5291	14.1724	13.9816	15.2764	14.3969	14.432	14.7157	16.0464	14.9083	14.8523	16.1115	15.3946	16.8551	16.1911	15.9149	13.4078	13.3549	13.4027	13.1588	13.0612	13.1625	15.1088	15.0265	15.7924	15.7549	16.7367	16.5063	16.3546	16.8313	16.8549	16.4111	14.8027	16.3545	16.946	17.228	17.2203	15.0143	14.2866	14.521	14.2918	16.5476	14.4841	13.6905
	13.7254	12.5695	11.1004	12.0888	13.5692	14.9447	13.5821	13.8036	15.408	14.9946	15.1398	14.6738	15.9579	16.2129	16.4883	15.9368	14.0415	14.1471	9.64969	10.2927	9.13986	10.7035	11.2317	11.2321	10.8018	10.9185	15.8646	15.2385	14.9106	16.1275	16.6001	16.3707	16.4209	15.5058	14.9474	16.3557	16.528	15.5626	16.7082	15.8062	17.1279	17.1437	15.4626	15.9214	15.0351	14.7399
	13.9459	14.5463	15.5795	14.9859	16.5183	16.9368	16.6277	17.3967	16.7081	16.3753	17.4271	18.4738	18.4278	17.069	16.6814	18.4904	17.8328	17.5195	14.9329	16.5515	15.4712	16.6699	15.5061	17.4699	15.8983	17.5691	15.3218	17.0505	15.6011	16.7059	16.3756	16.13	15.2919	15.9764	17.726	15.9998	16.6863	16.1627	15.3731	15.9404	15.4416	15.3718	16.6118	15.6199	17.9605	17.3768
	13.0152	12.6482	12.9681	14.6307	14.3153	13.8216	13.6871	13.5889	14.5756	15.2184	13.8253	15.5423	14.5437	13.8473	14.5826	14.282	14.2968	14.2832	14.4686	14.4507	14.9592	13.7904	15.2889	14.8441	15.2034	15.7294	14.3795	15.384	14.4911	13.7557	15.7658	16.0486	14.9793	15.3345	14.0712	15.4823	14.8891	13.8454	14.1675	15.1085	14.5127	14.4899	14.4916	14.0529	15.4178	14.9963
	14.11	15.059	16.1029	15.5047	16.1758	16.7506	15.5381	16.6465	15.3027	16.526	16.4871	15.5816	15.4918	16.5203	16.3758	15.97	16.8858	15.9333	15.4012	15.2154	17.0712	15.3893	14.6269	15.7288	16.4253	15.9671	15.124	14.7701	15.5196	15.925	15.183	16.2288	17.8716	16.607	14.8455	14.4279	13.9438	16.0684	17.9714	16.2707	14.8415	17.448	16.072	17.0499	16.69	16.7114
	11.0952	11.505	11.398	11.4919	13.3189	13.1355	12.9161	13.682	14.3728	13.2866	14.499	13.6265	13.4765	14.0464	13.3173	15.566	14.5673	15.8763	12.8453	14.9282	13.983	13.7964	15.5517	15.3554	14.9485	15.4971	15.405	15.8936	16.296	17.7532	17.083	15.4991	16.3997	17.0894	17.3856	15.332	15.9078	15.0682	16.517	14.94	14.0183	14.8854	16.4241	15.1374	15.4138	15.8547
	15.0998	14.5085	13.3576	13.9162	14.0172	13.3165	14.7881	14.8274	14.812	14.6025	14.1898	13.5895	14.9753	15.0306	NaN	13.5069	13.9507	12.1717	13.8023	15.1176	14.1749	14.5912	14.0668	14.3663	13.9539	14.9044	14.7085	13.471	13.9277	13.4241	14.3658	14.3622	13.9282	15.9264	14.2109	14.2	14.5484	15.2431	14.0126	14.7535	14.718	14.9847	14.2822	13.1165	12.9177	13.1862
	16.4838	18.4674	17.947	18.0433	18.5521	15.639	19.1082	18.1318	18.6349	18.5577	16.1973	19.4786	18.4799	17.3356	NaN	16.7083	18.8356	18.2358	17.3787	17.5405	15.5646	16.1476	18.3961	17.973	17.6091	16.711	17.2642	16.3707	17.4729	17.3374	16.4939	16.8356	16.6737	15.2684	18.6324	15.6396	17.8583	16.9125	16.3187	17.8028	17.0067	16.6665	17.1652	15.4152	17.6892	16.393
	14.8512	15.6396	15.3638	15.1154	15.8294	14.9246	15.3844	15.064	15.5401	14.0541	16.0223	17.5144	17.2551	16.975	17.6558	16.5637	15.7131	17.253	13.8222	15.5444	15.8742	15.2568	15.4083	15.9796	16.5513	15.6984	16.4101	15.8556	15.7532	16.1126	15.5836	16.7496	17.4704	16.1132	16.9081	16.9817	17.6008	17.6287	17.0161	15.9411	19.0288	18.7344	18.411	19.7484	18.9231	15.8634
