# Supplementary material for: Improving old tricks as new: Young adults learn from repeating everyday activities
Source: PLoS One. 2023 May 11;18(5):e0285469. doi: 10.1371/journal.pone.0285469 (PMC10174589; doi:10.1371/journal.pone.0285469)
Supplement: S8 File — (XLSX) [file pone.0285469.s010.xlsx]

## Sheet: all data
subject number	s1t1	s1t2	s1t3	s1t4	s1t5	s1t6	s1t7	s1t8	s1t9	s1t10	s1t11	s1t12	s1t13	s1t14	s1t15	s1t16	s1t17	s1t18	s2t1	s2t2	s2t3	s2t4	s2t5	s2t6	s2t7	s2t8	s3t1	s3t2	s3t3	s3t4	s3t5	s3t6	s3t7	s3t8	s3t9	s3t10	s3t11	s3t12	s3t13	s3t14	s3t15	s3t16	s3t17	s3t18	s3t19	s3t20
1.1	4.2334	4.30223	4.08782	4.53505	4.33809	4.6054	4.77194	4.73053	5.49508	4.22995	4.20055	4.81628	4.48709	4.8714	5.21072	4.93228	5.63672	4.8745	5.09991	4.91866	5.71779	5.05663	4.83637	5.03187	5.09134	4.84018	5.90833	5.57255	5.79099	6.40331	6.03122	5.97897	6.03185	5.24599	4.25949	4.51765	4.89989	4.8547	4.41101	4.12372	3.75681	4.47239	6.5432	6.21004	4.95614	7.35784
1.2	1.93578	3.62476	2.64171	2.9914	3.90816	3.6081	2.95783	2.83842	3.80004	4.21266	3.7541	3.73952	3.51381	3.88563	3.80025	4.76695	3.68462	4.88973	4.41591	3.71501	4.37254	4.37336	3.92725	3.62232	3.52844	3.68501	4.60865	5.17108	4.70551	4.98319	5.40409	4.93179	5.13753	5.14496	5.59686	5.02288	4.46944	4.92328	4.67048	4.24581	4.63487	3.96205	5.23908	4.75377	5.08043	5.21334
1.5	6.79622	6.41677	8.01263	7.42146	6.0223	7.36277	8.48838	4.20251	6.08588	4.47361	5.29687	6.32894	3.4583	5.64297	5.82585	4.80307	3.26797	5.50949	6.08991	6.24701	7.1185	8.58496	10.116	8.66684	8.69676	8.73088	5.85389	4.35987	4.69989	3.91371	5.25307	2.61989	4.31881	2.60416	0.52471	2.16316	0.519859	0.729615	0.74983	-0.588122	-1.04643	-0.816868	4.25871	2.80754	3.58912	4.11505
1.6	6.56191	6.38454	7.59731	7.30895	7.99329	6.74411	7.47429	6.44239	7.31786	6.58885	6.19262	6.25056	6.59857	6.52641	7.46327	7.44524	7.5416	7.32421	5.98998	5.09542	4.92582	5.38485	5.37568	5.42739	5.62973	5.35816	4.13531	4.79908	4.80597	4.49146	4.47782	4.70976	5.53952	4.75896	3.28263	4.19266	4.43092	4.02951	3.18085	3.55965	3.71173	4.00645	5.52445	5.59356	5.0155	5.9683
1.7	5.30043	4.84868	4.6918	5.65514	4.92358	5.52253	6.09458	6.08974	10.805	5.98353	6.69195	NaN	8.62952	5.35687	4.04051	7.1799	6.91108	5.73376	2.77976	2.94881	3.04243	1.99644	5.59333	6.32119	4.79978	4.58348	4.49855	3.99779	4.97535	4.99797	5.19329	3.5504	5.41938	3.90415	4.19918	4.20121	4.50565	6.65037	5.31946	4.15093	3.21377	5.11531	3.97234	4.28104	6.47151	5.75142
1.8	5.16238	4.78542	5.77625	5.50177	6.4818	4.93047	5.6072	6.20695	6.53741	7.58236	5.83375	6.27074	6.31489	5.99428	5.89338	8.28699	6.33617	6.91779	2.93876	3.38854	4.38794	4.43455	4.93655	3.52209	4.88926	4.21309	4.15039	3.30196	3.06727	4.71206	3.68208	2.43432	1.65848	0.65575	2.88376	1.84591	2.14201	3.64895	3.12633	2.51756	4.31792	5.2781	5.14893	5.81417	4.44468	3.6571
1.1	7.67337	9.70448	10.3746	9.23454	9.97868	7.5743	7.33832	7.97222	6.59268	6.2101	6.6669	8.73166	8.85415	8.88807	4.331	5.6129	5.21804	4.56346	5.05004	4.94566	5.3759	5.41523	6.76718	7.88617	6.76945	6.95281	6.37243	4.87414	4.71647	5.06446	4.26887	4.07496	4.49535	4.82216	8.4205	4.76981	6.58208	4.80252	4.86458	8.24648	10.5317	9.62303	11.6884	11.2748	12.2026	12.0637
1.11	3.40625	2.30819	1.4392	3.25192	5.15106	4.14044	4.12095	4.04896	3.18322	3.13001	3.52939	2.48038	3.11636	5.22788	2.88446	4.80062	4.03713	3.95942	5.78356	5.59394	6.95731	6.15049	5.97851	6.89867	6.94368	7.64451	4.81967	4.46461	5.11606	5.07971	6.11391	4.33976	4.94827	5.00287	1.70921	3.63984	3.49975	3.93056	4.49746	5.16121	5.07237	4.43114	6.52799	7.39996	5.72531	6.55702
1.12	2.05144	2.47087	2.98444	2.93982	3.48323	4.07188	3.07703	4.33354	3.52988	3.90616	3.92218	3.56229	4.09472	3.32383	3.89888	3.44664	3.92826	3.25957	2.2459	3.45419	2.49652	2.5087	3.15263	2.41699	2.27137	3.64255	0.846465	1.96665	1.95851	2.17798	3.17718	2.33733	3.02863	3.12965	2.76699	2.3801	2.79177	1.9911	0.867752	1.32474	1.13665	0.0391227	2.22807	1.24291	1.67794	1.67666
1.13	1.7186	1.63775	1.70836	1.96107	1.71715	1.3971	2.29214	2.324	2.0398	2.46998	1.89595	2.87536	1.78098	2.23359	2.08328	2.27325	1.72138	1.48841	1.60731	1.79694	1.95187	1.88354	2.31119	2.65621	2.26727	2.56493	1.74013	1.90932	1.73678	1.62869	1.93159	1.82466	1.47305	2.4813	0.367575	-0.42551	-0.102377	0.239541	-0.0278431	0.753796	0.735011	0.381301	2.30388	2.30608	2.31165	2.3738
1.14	2.39952	2.20292	2.39907	2.82352	2.56153	3.35078	2.43732	2.87232	2.98139	3.26784	2.65301	4.45747	3.0825	3.92216	3.17466	4.25351	3.32513	4.09253	2.41257	3.38693	1.73423	3.79211	3.6725	3.76333	4.46744	4.60841	5.00561	3.21851	4.58967	4.41631	5.56338	4.7309	5.27479	4.5084	1.32646	1.033	1.9703	2.6112	4.8415	1.24287	2.56774	1.38802	5.07574	5.28605	5.12857	4.86516
1.15	0.48305	0.368216	0.0206042	-0.210421	0.321137	0.73236	0.309759	0.237091	0.240043	0.939727	0.219199	0.964155	0.196829	0.357877	0.728398	0.478458	1.02854	1.08201	-0.157464	-0.224867	-0.254924	-0.134669	0.916075	0.634813	0.725483	0.803081	2.154	1.39654	2.05075	2.36372	1.14432	1.34979	1.24454	1.49757	0.798722	0.547453	-0.130438	0.0871181	-0.309859	-0.815675	-0.843252	-0.521121	0.607933	0.00969118	0.18346	1.12969
1.16	1.72719	1.53025	1.43099	1.0253	1.43106	1.26399	1.37178	2.05284	2.01231	1.9892	1.51912	1.54598	1.48743	1.88593	NaN	1.61286	2.42743	2.36653	2.17902	1.65409	1.83212	2.05489	2.55693	2.55251	2.81889	2.73988	4.16483	3.89037	3.95222	4.14604	3.78548	3.41329	3.77692	4.03359	3.1941	3.4509	4.05193	3.86756	3.07709	2.77433	3.18652	3.99613	3.66938	3.50212	4.05409	4.15189
1.17	3.37733	3.67687	4.19349	4.21445	3.34965	2.88339	4.03387	2.57795	3.72567	3.71479	3.70606	4.54851	4.91065	4.99244	NaN	3.54375	4.93427	6.92743	5.0211	2.7108	4.30939	3.88626	3.66392	4.47777	4.76897	4.9085	3.20331	3.97371	3.77696	3.64447	4.54635	4.15355	3.90376	4.34701	3.11307	3.56036	3.8347	4.47611	3.85512	5.56008	4.70163	3.12075	5.2737	6.22349	6.16246	5.64386
1.18	1.82781	2.18057	1.61378	1.30351	1.40857	1.90703	2.05776	1.44991	2.87705	1.9249	1.93046	2.03585	1.98023	2.4202	2.79302	2.52527	2.60841	2.53039	1.84952	2.5298	2.13836	2.0116	1.91982	2.94368	2.48715	2.16032	2.27424	2.17946	2.21472	1.94158	2.49019	3.06951	2.65299	2.68253	1.66698	3.04341	2.89942	4.07788	2.67951	3.32785	3.77767	3.56326	4.68154	3.49189	4.8151	3.58221
