# Supplementary material for: Improving old tricks as new: Young adults learn from repeating everyday activities
Source: PLoS One. 2023 May 11;18(5):e0285469. doi: 10.1371/journal.pone.0285469 (PMC10174589; doi:10.1371/journal.pone.0285469)
Supplement: S9 File — (XLSX) [file pone.0285469.s011.xlsx]

## Sheet: all data
subject number	s1t1	s1t2	s1t3	s1t4	s1t5	s1t6	s1t7	s1t8	s1t9	s1t10	s1t11	s1t12	s1t13	s1t14	s1t15	s1t16	s1t17	s1t18	s2t1	s2t2	s2t3	s2t4	s2t5	s2t6	s2t7	s2t8	s3t1	s3t2	s3t3	s3t4	s3t5	s3t6	s3t7	s3t8	s3t9	s3t10	s3t11	s3t12	s3t13	s3t14	s3t15	s3t16	s3t17	s3t18	s3t19	s3t20
1.1	8.28645	8.59944	8.24212	8.84224	8.37781	8.539	8.82817	9.47505	9.64161	9.97411	9.03152	9.60688	9.70333	10.8588	10.3854	9.31213	14.0703	10.2953	3.77386	2.72902	2.84206	0.510693	5.05573	4.51022	5.09559	5.00185	6.50526	5.88611	5.9921	7.10198	6.20491	7.46723	7.30806	6.35468	8.46183	6.59804	6.88898	7.32405	7.38201	9.15588	6.58648	8.77774	8.52189	7.71758	7.07335	9.14794
1.2	7.12273	11.1101	8.34193	9.08605	9.33119	11.3715	8.97518	9.62319	9.56437	10.1847	10.2732	11.922	8.52432	8.94109	9.02704	10.0542	9.87832	10.5406	8.11195	8.44943	7.72631	8.35843	9.47482	8.54989	9.19178	9.28434	8.35525	9.51248	8.76057	10.1275	10.6607	10.2202	10.6133	10.9144	8.97059	9.79717	10.0184	9.53511	11.506	13.4574	8.55178	11.172	10.5261	11.4483	11.057	11.0253
1.5	9.22123	7.36168	7.83923	7.50462	3.02483	2.24266	2.34292	4.94186	5.79705	6.43639	5.66376	5.81405	6.78827	5.19202	4.99185	5.46394	5.41448	4.80416	-0.154199	-0.552693	0.42324	0.680491	0.904604	1.18154	-0.34281	-0.16423	-0.0259959	-1.05515	1.80183	-0.124169	1.23088	0.100577	-4.43341	-3.89284	5.52734	1.72944	5.20335	3.61481	6.46605	8.77737	8.84587	7.94088	2.07494	1.45369	0.561558	0.411727
1.6	0.665366	1.77926	3.525	2.00246	1.48523	0.916136	2.88016	1.15873	3.92284	2.43076	1.45174	1.96616	0.183354	1.9157	3.19886	3.23603	2.82066	2.79634	1.60432	2.96804	2.38635	2.32319	2.97698	2.05125	1.85914	0.697929	5.67008	6.23333	6.46571	4.29535	4.13805	3.566	6.79207	3.86033	5.05713	6.92631	6.0017	5.57715	5.56135	7.2115	6.95916	8.29086	5.65477	5.69272	5.96258	7.56535
1.7	5.43538	4.3152	3.79605	3.20733	5.07437	6.44416	3.78927	8.24503	9.47567	7.27641	7.86346	NaN	7.10349	5.18246	1.77387	6.20545	6.4723	5.82286	13.7986	11.6721	15.1906	16.6921	19.2973	12.8519	14.6397	12.8077	9.97047	7.48646	5.78374	8.27121	7.49664	7.03984	4.64492	4.44376	7.09871	6.01757	4.05513	8.94094	5.56337	1.54266	3.94498	4.78216	4.532	3.96261	8.91759	3.39519
1.8	-1.40314	-0.881736	-0.362276	0.0534405	-0.329606	2.12613	2.09947	2.35092	0.375226	-0.141242	-0.381592	2.44789	2.25001	2.69835	-0.039078	-0.380521	0.357523	1.7776	11.9113	10.1118	14.4707	8.00043	8.73191	7.20611	9.96535	9.31635	13.2921	11.8471	9.50798	9.43499	10.7645	10.877	7.09547	7.59082	9.40311	8.28986	12.2945	11.6014	11.0507	15.2614	9.8367	9.72127	7.78411	8.65659	9.5247	9.34053
1.1	8.71347	7.65582	8.73574	8.20165	7.74439	7.28054	7.78314	7.53068	6.38428	7.45591	9.94752	8.01934	9.74373	8.09837	6.82079	6.88746	8.97662	7.50987	11.0983	11.4131	10.4536	11.3905	11.1468	11.0451	9.23273	9.35437	3.80482	3.19124	3.69636	3.0521	2.06306	2.39089	2.59007	1.03441	6.54758	3.30459	2.92864	3.4675	3.21929	5.29103	6.4081	6.25486	5.4201	4.60888	6.80577	4.79834
1.11	13.7248	13.1552	11.803	13.1176	13.7111	13.9102	14.4746	12.9413	14.5981	13.6705	16.5289	12.3026	13.6861	13.6578	14.6508	15.6749	12.0206	12.1925	13.2479	13.5171	12.7022	12.595	13.0536	14.9574	13.9999	13.1244	3.44162	3.79533	4.65238	4.64905	3.86441	3.44736	6.58004	3.25297	5.4351	5.00508	5.01144	2.95803	4.06166	5.05305	3.54597	4.21198	2.52353	2.31204	2.25928	0.80625
1.12	7.69101	6.46644	7.05828	7.19053	7.38653	6.08169	7.77445	7.82959	6.14426	7.27155	6.22864	7.33363	6.87857	6.49898	6.36081	6.25778	6.84336	7.96439	5.77131	6.21444	6.14738	7.24042	6.36651	7.04419	7.69086	9.91836	6.94743	6.11123	5.21098	6.11978	6.02967	6.76625	6.29904	7.63406	7.50075	6.35545	5.66638	6.48266	6.13221	7.75596	6.7082	6.59041	9.07074	7.76739	7.87552	8.58536
1.13	6.97434	6.36611	6.63882	7.54057	7.1329	5.99793	6.18109	6.429	5.50529	5.97058	5.03727	5.25902	4.79329	5.79474	4.21863	3.57881	3.29845	4.10506	6.16482	7.47285	6.09433	6.78004	5.7136	6.37434	5.77997	7.15589	5.94946	4.79654	4.86528	4.75227	4.98878	5.50167	4.74623	3.27062	3.73023	4.1852	4.53012	3.99364	4.10216	4.09143	4.58633	5.11453	4.06271	3.65386	3.58506	3.78311
1.14	9.72522	8.16574	6.95153	7.37371	5.42297	6.25733	5.45741	5.76626	5.10248	4.67373	5.23384	5.79771	4.75249	4.58471	5.18427	4.24515	4.81551	4.40919	8.06153	6.05135	6.34113	7.35804	6.70155	6.39979	4.44273	4.37475	9.73927	9.76934	9.99584	8.51325	7.55461	7.77115	7.10062	6.95975	9.25624	6.80628	6.75281	6.87823	8.20754	7.23579	6.52241	6.14831	5.92439	5.76653	5.36447	5.11812
1.15	8.90692	8.68947	8.83492	8.11332	9.19615	8.51517	8.51715	9.61889	8.77269	11.135	9.19167	9.72428	9.41227	9.65903	9.45534	9.30975	9.16988	8.97727	9.5724	7.4801	8.69411	9.83312	9.46644	8.21083	9.87349	8.61761	12.0027	8.37824	8.58394	7.54394	9.55373	9.67842	9.34788	8.92499	9.82808	10.4316	9.33024	9.45267	9.021	8.27611	7.95121	9.01959	7.53096	7.64943	7.46252	7.64993
1.16	8.62138	8.66252	8.19227	8.83535	9.00568	8.64312	9.01476	8.73941	7.56751	8.58621	9.09467	8.03727	9.40327	9.22781	NaN	7.72787	8.53119	9.34717	8.63217	7.3235	8.34225	6.64058	7.15155	7.02303	8.00958	6.83157	10.4306	8.51929	7.57787	7.79734	7.89588	7.72724	8.00785	8.37747	8.15831	6.63899	9.30407	8.32242	8.77444	7.64455	8.07165	8.50532	8.48056	8.11266	6.80475	7.45213
1.17	10.3898	10.0028	10.4307	11.003	7.72139	8.46026	9.98576	9.07127	8.61991	10.9629	7.74902	6.62208	9.04173	7.25326	NaN	7.11786	8.76738	9.71444	6.70026	7.69625	7.20755	6.51189	6.46222	6.01486	6.9732	5.99199	8.1453	7.06238	7.77256	6.48395	7.69857	6.01572	6.61839	2.81937	10.0433	6.29501	6.09318	7.08545	6.00982	8.72454	5.24316	6.59149	9.26738	3.95625	7.58512	5.85486
1.18	10.3818	8.2523	10.082	10.1933	9.55149	10.8167	9.01691	9.35821	9.63378	7.90401	7.73102	8.08678	7.57679	8.39108	7.54584	6.96963	8.05201	7.27312	8.75188	9.33722	8.89058	8.50882	8.41145	7.07305	8.13396	6.89975	9.02016	8.3884	7.58843	7.30639	5.9016	7.22019	7.23241	6.63377	5.90241	7.21678	7.52034	8.14542	10.2318	9.3924	8.94078	8.35804	7.91802	7.814	9.01149	6.69843
