# Supplementary material for: Improving old tricks as new: Young adults learn from repeating everyday activities
Source: PLoS One. 2023 May 11;18(5):e0285469. doi: 10.1371/journal.pone.0285469 (PMC10174589; doi:10.1371/journal.pone.0285469)
Supplement: S10 File — (XLSX) [file pone.0285469.s012.xlsx]

## Sheet: all data
subject number	s1t1	s1t2	s1t3	s1t4	s1t5	s1t6	s1t7	s1t8	s1t9	s1t10	s1t11	s1t12	s1t13	s1t14	s1t15	s1t16	s1t17	s1t18	s2t1	s2t2	s2t3	s2t4	s2t5	s2t6	s2t7	s2t8	s3t1	s3t2	s3t3	s3t4	s3t5	s3t6	s3t7	s3t8	s3t9	s3t10	s3t11	s3t12	s3t13	s3t14	s3t15	s3t16	s3t17	s3t18	s3t19	s3t20
1.1	-9.22406	-9.30572	-9.16924	-9.19196	-9.2473	-9.38839	-8.99979	-9.1464	-9.69217	-9.39452	-9.35006	-8.94288	-9.42643	-9.5046	-9.4365	-9.14796	-9.25186	-9.20044	-9.28993	-9.53735	-9.50248	-9.41299	-9.39957	-9.51721	-9.4063	-9.37001	-9.19329	-9.2609	-9.19765	-9.39936	-9.21762	-9.10395	-9.1653	-9.13159	-8.95642	-9.34224	-9.16704	-9.18498	-9.22059	-8.93564	-9.3204	-9.14462	-9.44883	-9.16953	-9.13881	-9.40076
1.2	-8.94041	-8.9642	-9.07289	-8.63229	-9.0079	-9.02639	-8.96676	-9.10781	-9.04814	-9.04335	-8.90317	-9.23299	-9.08369	-8.78995	-9.00535	-9.1491	-9.22614	-9.21118	-9.32131	-9.06981	-9.3618	-9.41333	-9.2136	-9.30914	-9.19827	-9.05898	-9.23688	-9.34198	-9.04724	-9.41147	-9.29804	-9.30451	-9.37161	-9.28711	-9.34446	-9.26008	-9.18926	-9.36722	-9.36147	-9.26356	-9.18073	-9.21416	-9.23898	-9.09122	-9.37182	-9.26464
1.5	-9.35863	-8.91034	-9.24362	-8.96468	-9.30501	-9.42897	-9.27145	-9.02542	-9.27006	-8.51695	-9.05785	-8.9208	-9.15325	-8.85318	-9.34715	-9.13132	-9.18436	-9.04776	-8.547	-8.76784	-9.31331	-9.05725	-9.18833	-8.92455	-8.91182	-8.78907	NaN	NaN	NaN	NaN	NaN	NaN	-9.51775	-9.55725	-9.28973	-9.24277	-9.22416	-9.18495	-8.88569	-9.14247	-9.39862	-8.82658	-9.0884	-9.50062	-9.50086	-9.09938
1.6	-8.85499	-8.72924	-8.85496	-8.80155	-8.66258	-8.65076	-8.8409	-8.49749	-8.55447	-8.73589	-8.52254	-8.66611	-8.86853	-8.78497	-8.72139	-8.82866	-9.02102	-8.85049	-8.99355	-8.84058	-8.82434	-8.86074	-8.72201	-8.7037	-9.05016	-8.84863	-9.6095	-9.69695	-9.4468	-9.27217	-9.07815	-9.28111	-9.34828	-9.25796	-9.25859	-9.46403	-9.14143	-9.47085	-9.49177	-9.22034	-9.42236	-9.48387	-9.41002	-9.27813	-9.09775	-9.35612
1.7	-9.25188	-8.9771	-9.1086	-8.98229	-9.05927	-9.4159	-8.78134	-9.1495	-9.01723	-8.81315	-8.91135	NaN	-8.921	-8.74472	-8.93323	-8.93278	-8.90101	-8.8201	-9.04106	-8.34876	-9.27307	-9.07156	-8.94556	-8.55945	-8.93879	-8.96616	-9.92985	-9.62808	-9.18899	-9.36344	-9.56104	-9.07123	-9.47314	-9.38994	-8.61161	-8.8992	-8.25447	-8.25144	-8.62884	-9.21886	-8.47249	-8.75137	-8.87787	-9.10508	-8.95969	-8.9164
1.8	-9.33681	-9.28585	-9.23284	-9.27576	-9.29768	-9.13501	-9.29606	-9.30877	-9.37876	-9.55745	-8.92524	-9.2601	-9.35089	-9.22547	-9.42379	-9.07542	-9.40513	-9.38682	-9.57646	-9.7082	-9.63451	-9.57053	-9.52427	-9.58697	-9.85663	-9.57056	-9.62957	-9.54287	-9.75348	-9.43451	-9.74307	-9.73742	-9.45401	-9.46952	-8.9883	-9.64876	-9.58521	-9.69137	-9.49674	-9.57338	-9.59145	-9.65427	-9.59867	-9.85614	-9.81165	-9.49189
1.1	-9.30932	-9.51779	-9.63282	-9.61019	-9.55662	-9.63952	-9.51962	-9.78572	-9.6425	-9.56044	-9.43097	-9.76789	-9.61207	-9.67046	-9.65265	-9.46526	-9.72547	-9.52579	-9.55012	-9.49805	-9.63099	-9.59841	-9.54847	-9.42174	-9.39844	-9.16995	-9.45932	-9.68575	-9.56071	-9.59274	-9.77787	-9.58738	-9.94807	-9.78349	-9.58693	-9.62687	-9.67135	-9.37738	-9.64331	-9.5255	-9.12835	-9.19493	-9.22775	-9.54197	-9.61408	-9.68307
1.11	-8.56799	-8.89454	-9.14494	-8.82558	-8.73901	-9.20083	-9.0303	-9.10378	-9.30215	-8.82989	-9.23637	-8.76079	-8.22985	-8.83401	-8.73547	-8.14065	-8.94202	-8.67798	-8.96262	-9.25223	-9.44633	-8.95593	-9.17068	-9.27887	-9.55063	-9.12217	-8.94985	-8.97667	-9.57945	-9.7228	-9.67885	-9.84765	-9.39739	-9.2402	-8.89104	-9.03502	-8.72078	-9.16722	-9.3041	-8.97973	-9.14504	-9.34266	-8.87177	-8.7998	-9.2491	-9.40524
1.12	-9.62552	-9.69048	-9.76116	-9.61265	-9.68842	-9.33184	-9.47781	-9.6019	-9.70652	-9.62315	-9.61058	-9.47844	-9.4272	-9.44454	-9.59588	-9.57326	-9.49165	-9.44783	-9.73567	-9.87951	-9.57021	-10.059	-9.87805	-9.75936	-9.67578	-9.51381	-9.78524	-9.22543	-9.68647	-9.46674	-9.3757	-9.52751	-9.36435	-9.42599	-9.27088	-9.45202	-9.2919	-9.23087	-9.44213	-9.21406	-9.51931	-9.2822	-9.36108	-9.34115	-9.46699	-9.4269
1.13	-9.70183	-9.38974	-9.61905	-9.66395	-9.59801	-9.6539	-9.49612	-9.42185	-9.67065	-9.40787	-9.75941	-9.48777	-9.6493	-9.85524	-9.76629	-9.52686	-9.36052	-9.58357	-9.57907	-9.72607	-9.50877	-9.61423	-9.5934	-9.46556	-9.37719	-9.62999	-9.77691	-9.39227	-9.68047	-9.781	-9.63147	-9.85186	-9.86413	-9.86743	-9.66318	-9.75179	-9.79297	-9.68712	-9.60507	-9.65051	-9.75536	-9.76104	-9.84183	-9.66169	-9.63014	-9.73498
1.14	-10.0087	-9.87247	-9.74707	-9.52705	-9.72854	-9.86826	-9.63637	-9.22396	-9.81154	-9.42391	-9.80791	-9.87475	-9.72751	-9.599	-9.61963	-9.89345	-9.79663	-10.125	-9.01794	-9.35622	-9.62197	-9.5217	-9.41625	-9.28495	-9.26462	-8.92845	-9.14456	-9.66438	-9.48603	-9.51744	-9.78971	-9.49623	-9.64805	-9.39069	-9.31735	-9.34832	-9.07998	-9.69497	-9.40652	-9.72133	-9.42862	-9.42787	-9.55629	-9.30089	-9.14821	-9.47708
1.15	-9.11642	-9.38997	-9.30507	-9.25721	-9.47605	-9.61299	-9.73312	-9.33758	-9.31758	-9.22301	-9.27772	-9.44206	-9.32938	-9.38341	-9.4033	-9.1676	-9.5482	-9.6543	-9.72496	-9.72211	-9.76885	-9.80122	-9.9012	-9.86056	-9.87405	-9.85766	-9.89223	-9.7073	-9.83789	-10.0494	-9.92936	-9.80259	-9.74227	-9.7767	-9.7875	-9.74028	-9.78545	-9.84015	-9.86343	-9.85884	-9.85272	-9.81325	-9.72916	-9.79978	-9.86314	-9.61039
1.16	-9.31895	-9.67447	-9.48489	-9.50483	-9.35527	-9.46813	-9.24744	-9.37558	-9.38979	-9.31972	-9.32919	-9.07525	-9.31763	-9.46002	NaN	-9.15725	-9.17195	-9.06842	-9.17255	-9.18706	-9.03876	-9.19283	-9.22736	-9.19469	-9.11863	-9.0112	-8.97457	-8.83023	-8.4396	-8.67482	-8.18884	-8.61942	-8.55733	-8.34374	-8.80817	-8.72232	-8.69224	-8.74077	-8.77562	-8.76205	-8.37426	-8.54625	-9.02656	-8.9212	-8.99753	-8.64319
1.17	-9.50642	-8.81109	-9.0844	-8.66294	-8.58401	-9.18406	-8.51103	-9.00791	-8.41489	-8.17338	-8.66781	-7.74879	-8.7084	-8.68227	NaN	-8.23315	-9.29461	-8.55956	-9.05179	-8.9018	-9.6014	-9.49936	-9.58391	-9.27038	-9.74489	-9.08302	-9.19965	-9.15749	-9.38773	-9.23038	-8.92385	-9.17601	-8.81522	-8.80571	-9.04947	-9.47031	-9.0798	-9.44939	-9.28787	-9.5043	-9.38354	-8.86276	-8.49987	-8.81563	-8.52659	-9.19817
1.18	-9.36307	-9.32868	-9.42602	-9.44935	-9.54242	-9.41636	-9.56665	-9.50835	-9.65731	-9.13688	-9.4417	-9.28437	-9.59312	-9.41827	-9.64432	-9.68233	-9.48348	-9.6746	-9.12961	-9.65535	-9.39501	-9.50466	-9.55444	-9.48462	-9.61864	-9.42979	-9.98366	-9.79658	-9.75576	-9.8969	-9.72808	-9.95482	-9.94425	-9.55303	-9.06631	-9.57916	-8.68911	-9.22206	-9.44966	-9.07187	-8.83228	-9.13204	-9.40065	-9.42979	-9.07796	-9.4554
	9.22406	9.30572	9.16924	9.19196	9.2473	9.38839	8.99979	9.1464	9.69217	9.39452	9.35006	8.94288	9.42643	9.5046	9.4365	9.14796	9.25186	9.20044	9.28993	9.53735	9.50248	9.41299	9.39957	9.51721	9.4063	9.37001	9.19329	9.2609	9.19765	9.39936	9.21762	9.10395	9.1653	9.13159	8.95642	9.34224	9.16704	9.18498	9.22059	8.93564	9.3204	9.14462	9.44883	9.16953	9.13881	9.40076
	8.94041	8.9642	9.07289	8.63229	9.0079	9.02639	8.96676	9.10781	9.04814	9.04335	8.90317	9.23299	9.08369	8.78995	9.00535	9.1491	9.22614	9.21118	9.32131	9.06981	9.3618	9.41333	9.2136	9.30914	9.19827	9.05898	9.23688	9.34198	9.04724	9.41147	9.29804	9.30451	9.37161	9.28711	9.34446	9.26008	9.18926	9.36722	9.36147	9.26356	9.18073	9.21416	9.23898	9.09122	9.37182	9.26464
	9.35863	8.91034	9.24362	8.96468	9.30501	9.42897	9.27145	9.02542	9.27006	8.51695	9.05785	8.9208	9.15325	8.85318	9.34715	9.13132	9.18436	9.04776	8.547	8.76784	9.31331	9.05725	9.18833	8.92455	8.91182	8.78907	#VALUE!	#VALUE!	#VALUE!	#VALUE!	#VALUE!	#VALUE!	9.51775	9.55725	9.28973	9.24277	9.22416	9.18495	8.88569	9.14247	9.39862	8.82658	9.0884	9.50062	9.50086	9.09938
	8.85499	8.72924	8.85496	8.80155	8.66258	8.65076	8.8409	8.49749	8.55447	8.73589	8.52254	8.66611	8.86853	8.78497	8.72139	8.82866	9.02102	8.85049	8.99355	8.84058	8.82434	8.86074	8.72201	8.7037	9.05016	8.84863	9.6095	9.69695	9.4468	9.27217	9.07815	9.28111	9.34828	9.25796	9.25859	9.46403	9.14143	9.47085	9.49177	9.22034	9.42236	9.48387	9.41002	9.27813	9.09775	9.35612
	9.25188	8.9771	9.1086	8.98229	9.05927	9.4159	8.78134	9.1495	9.01723	8.81315	8.91135	NaN	8.921	8.74472	8.93323	8.93278	8.90101	8.8201	9.04106	8.34876	9.27307	9.07156	8.94556	8.55945	8.93879	8.96616	9.92985	9.62808	9.18899	9.36344	9.56104	9.07123	9.47314	9.38994	8.61161	8.8992	8.25447	8.25144	8.62884	9.21886	8.47249	8.75137	8.87787	9.10508	8.95969	8.9164
	9.33681	9.28585	9.23284	9.27576	9.29768	9.13501	9.29606	9.30877	9.37876	9.55745	8.92524	9.2601	9.35089	9.22547	9.42379	9.07542	9.40513	9.38682	9.57646	9.7082	9.63451	9.57053	9.52427	9.58697	9.85663	9.57056	9.62957	9.54287	9.75348	9.43451	9.74307	9.73742	9.45401	9.46952	8.9883	9.64876	9.58521	9.69137	9.49674	9.57338	9.59145	9.65427	9.59867	9.85614	9.81165	9.49189
	9.30932	9.51779	9.63282	9.61019	9.55662	9.63952	9.51962	9.78572	9.6425	9.56044	9.43097	9.76789	9.61207	9.67046	9.65265	9.46526	9.72547	9.52579	9.55012	9.49805	9.63099	9.59841	9.54847	9.42174	9.39844	9.16995	9.45932	9.68575	9.56071	9.59274	9.77787	9.58738	9.94807	9.78349	9.58693	9.62687	9.67135	9.37738	9.64331	9.5255	9.12835	9.19493	9.22775	9.54197	9.61408	9.68307
	8.56799	8.89454	9.14494	8.82558	8.73901	9.20083	9.0303	9.10378	9.30215	8.82989	9.23637	8.76079	8.22985	8.83401	8.73547	8.14065	8.94202	8.67798	8.96262	9.25223	9.44633	8.95593	9.17068	9.27887	9.55063	9.12217	8.94985	8.97667	9.57945	9.7228	9.67885	9.84765	9.39739	9.2402	8.89104	9.03502	8.72078	9.16722	9.3041	8.97973	9.14504	9.34266	8.87177	8.7998	9.2491	9.40524
	9.62552	9.69048	9.76116	9.61265	9.68842	9.33184	9.47781	9.6019	9.70652	9.62315	9.61058	9.47844	9.4272	9.44454	9.59588	9.57326	9.49165	9.44783	9.73567	9.87951	9.57021	10.059	9.87805	9.75936	9.67578	9.51381	9.78524	9.22543	9.68647	9.46674	9.3757	9.52751	9.36435	9.42599	9.27088	9.45202	9.2919	9.23087	9.44213	9.21406	9.51931	9.2822	9.36108	9.34115	9.46699	9.4269
	9.70183	9.38974	9.61905	9.66395	9.59801	9.6539	9.49612	9.42185	9.67065	9.40787	9.75941	9.48777	9.6493	9.85524	9.76629	9.52686	9.36052	9.58357	9.57907	9.72607	9.50877	9.61423	9.5934	9.46556	9.37719	9.62999	9.77691	9.39227	9.68047	9.781	9.63147	9.85186	9.86413	9.86743	9.66318	9.75179	9.79297	9.68712	9.60507	9.65051	9.75536	9.76104	9.84183	9.66169	9.63014	9.73498
	10.0087	9.87247	9.74707	9.52705	9.72854	9.86826	9.63637	9.22396	9.81154	9.42391	9.80791	9.87475	9.72751	9.599	9.61963	9.89345	9.79663	10.125	9.01794	9.35622	9.62197	9.5217	9.41625	9.28495	9.26462	8.92845	9.14456	9.66438	9.48603	9.51744	9.78971	9.49623	9.64805	9.39069	9.31735	9.34832	9.07998	9.69497	9.40652	9.72133	9.42862	9.42787	9.55629	9.30089	9.14821	9.47708
	9.11642	9.38997	9.30507	9.25721	9.47605	9.61299	9.73312	9.33758	9.31758	9.22301	9.27772	9.44206	9.32938	9.38341	9.4033	9.1676	9.5482	9.6543	9.72496	9.72211	9.76885	9.80122	9.9012	9.86056	9.87405	9.85766	9.89223	9.7073	9.83789	10.0494	9.92936	9.80259	9.74227	9.7767	9.7875	9.74028	9.78545	9.84015	9.86343	9.85884	9.85272	9.81325	9.72916	9.79978	9.86314	9.61039
	9.31895	9.67447	9.48489	9.50483	9.35527	9.46813	9.24744	9.37558	9.38979	9.31972	9.32919	9.07525	9.31763	9.46002	NaN	9.15725	9.17195	9.06842	9.17255	9.18706	9.03876	9.19283	9.22736	9.19469	9.11863	9.0112	8.97457	8.83023	8.4396	8.67482	8.18884	8.61942	8.55733	8.34374	8.80817	8.72232	8.69224	8.74077	8.77562	8.76205	8.37426	8.54625	9.02656	8.9212	8.99753	8.64319
	9.50642	8.81109	9.0844	8.66294	8.58401	9.18406	8.51103	9.00791	8.41489	8.17338	8.66781	7.74879	8.7084	8.68227	NaN	8.23315	9.29461	8.55956	9.05179	8.9018	9.6014	9.49936	9.58391	9.27038	9.74489	9.08302	9.19965	9.15749	9.38773	9.23038	8.92385	9.17601	8.81522	8.80571	9.04947	9.47031	9.0798	9.44939	9.28787	9.5043	9.38354	8.86276	8.49987	8.81563	8.52659	9.19817
	9.36307	9.32868	9.42602	9.44935	9.54242	9.41636	9.56665	9.50835	9.65731	9.13688	9.4417	9.28437	9.59312	9.41827	9.64432	9.68233	9.48348	9.6746	9.12961	9.65535	9.39501	9.50466	9.55444	9.48462	9.61864	9.42979	9.98366	9.79658	9.75576	9.8969	9.72808	9.95482	9.94425	9.55303	9.06631	9.57916	8.68911	9.22206	9.44966	9.07187	8.83228	9.13204	9.40065	9.42979	9.07796	9.4554
