# Supplementary material for: Improving old tricks as new: Young adults learn from repeating everyday activities
Source: PLoS One. 2023 May 11;18(5):e0285469. doi: 10.1371/journal.pone.0285469 (PMC10174589; doi:10.1371/journal.pone.0285469)
Supplement: S11 File — (XLSX) [file pone.0285469.s013.xlsx]

## Sheet: all data
subject number	s1t1	s1t2	s1t3	s1t4	s1t5	s1t6	s1t7	s1t8	s1t9	s1t10	s1t11	s1t12	s1t13	s1t14	s1t15	s1t16	s1t17	s1t18	s2t1	s2t2	s2t3	s2t4	s2t5	s2t6	s2t7	s2t8	s3t1	s3t2	s3t3	s3t4	s3t5	s3t6	s3t7	s3t8	s3t9	s3t10	s3t11	s3t12	s3t13	s3t14	s3t15	s3t16	s3t17	s3t18	s3t19	s3t20
1.1	-8.0258	-8.43474	-8.61128	-8.50077	-8.70343	-8.61328	-8.6665	-8.55018	-8.94454	-8.70303	-8.6397	-8.10445	-8.80309	-8.63192	-8.71362	-8.52771	-8.41728	-8.37925	-9.05494	-9.36452	-9.14976	-8.84189	-9.26816	-9.25303	-9.20668	-9.28187	-8.91359	-9.09496	-9.00018	-8.83856	-8.88561	-8.68986	-8.65212	-8.81704	-8.85529	-9.3233	-9.16854	-9.21556	-8.99036	-8.77367	-9.49473	-8.85612	-9.0238	-8.92912	-8.91756	-8.98322
1.2	-8.40957	-7.79858	-8.75994	-8.50019	-8.47227	-8.00964	-8.3202	-8.1991	-8.52414	-7.93681	-8.29907	-7.66276	-8.37303	-8.58773	-8.38028	-8.09406	-8.20394	-8.22693	-8.54758	-8.74116	-8.70698	-8.59997	-8.6677	-8.80244	-8.67474	-8.60899	-8.5877	-8.28323	-8.49564	-8.31486	-8.11964	-8.16147	-8.10444	-7.97132	-8.39905	-8.49038	-8.43699	-8.77742	-8.35583	-8.48115	-8.70406	-8.29737	-8.27305	-7.97193	-8.37813	-8.41348
1.5	-7.44422	-7.66038	-7.67745	-7.3948	-8.97035	-8.67839	-8.25379	-8.90982	-8.65637	-8.58152	-8.59928	-8.71994	-9.21819	-8.92767	-9.08133	-8.78904	-8.97249	-8.79052	-8.09186	-7.96921	-8.17504	-7.0602	-6.71908	-7.9383	-6.76589	-6.24604	-8.54322	-8.27025	-9.35605	-8.74817	-9.25428	-9.09872	NaN	NaN	-8.99643	-8.62906	-8.65545	-8.60274	-8.66167	-7.82123	-7.97935	-7.85235	-8.92671	-9.05668	-9.14894	-8.82345
1.6	-8.37763	-8.38707	-8.16957	-8.19082	-7.65816	-7.95704	-8.14566	-7.84463	-7.93157	-8.18049	-8.22402	-8.31359	-8.05759	-8.25209	-8.35022	-8.39739	-8.36915	-8.11012	-8.44236	-8.4589	-8.38959	-8.19998	-7.95586	-7.78673	-8.23773	-7.98074	-9.20428	-9.39093	-9.37955	-9.20073	-9.05612	-9.50833	-9.18639	-9.1872	-9.41757	-9.47328	-9.3438	-9.55724	-9.4964	-9.37837	-9.50727	-9.2767	-9.32721	-9.17904	-8.98089	-9.23614
1.7	-8.61823	-7.92967	-8.09834	-7.2314	-7.70397	-6.95777	-6.88745	-6.86584	-7.07903	-6.39537	-7.008	NaN	-7.05842	-6.38649	-6.60403	-6.64032	-5.98339	-5.96264	-6.91029	-6.9638	-6.91897	-5.92187	-7.09385	-6.70733	-7.45606	-6.74228	-8.67211	-8.60959	-8.77586	-8.36283	-8.6397	-8.65806	-8.77977	-7.99211	-8.54745	-8.09507	-7.96186	-7.02244	-8.22932	-7.97735	-8.26619	-8.38573	-8.04509	-8.69945	-8.59099	-8.54518
1.8	-7.80243	-7.99027	-8.12333	-8.10127	-7.96162	-8.47052	-8.27727	-8.19888	-7.96738	-7.84389	-7.90562	-8.37885	-8.32964	-8.09633	-8.30169	-7.22674	-7.98566	-8.151	-9.22784	-9.28158	-5.86682	-9.40336	-9.33621	-9.49716	-9.35341	-9.28457	-9.35422	-9.49382	-9.46491	-9.2025	-9.31203	-9.12839	-9.33489	-9.19908	-8.98707	-9.12065	-8.74825	-8.95678	-9.06633	-8.84878	-8.83658	-9.08155	-9.50047	-9.4055	-9.29372	-9.10924
1.1	-7.9124	-8.06242	-7.82359	-7.9797	-8.18211	-8.34923	-8.59286	-8.65885	-8.88103	-8.75506	-8.79164	-8.79302	-8.64078	-9.19201	-9.1626	-8.97556	-8.94739	-8.98194	-7.6887	-7.93856	-7.88382	-7.4416	-7.44619	-7.2186	-8.15524	-7.78748	-9.0978	-9.58604	-9.54281	-9.38858	-9.70046	-9.56162	-9.74803	-9.53679	-8.53281	-9.38676	-9.23636	-9.32461	-9.3881	-8.53119	-7.6162	-7.78072	-7.43599	-7.92511	-7.64931	-7.36859
1.11	-7.01997	-6.69665	-6.39448	-6.41449	-6.75265	-6.62841	-6.71419	-7.03798	-6.47809	-6.7245	-6.52012	-7.07833	-6.73703	-6.8761	-7.14317	-6.58997	-7.11865	-6.82796	-5.05006	-4.85408	-4.45213	-5.62553	-5.99294	-4.94508	-5.37353	-5.26216	-9.0855	-9.07433	-9.30171	-9.23078	-9.27463	-9.12708	-8.84356	-8.93078	-8.56955	-8.89702	-8.43038	-8.99106	-8.87383	-8.59394	-8.71608	-8.86485	-8.36502	-8.34223	-9.01982	-8.55525
1.12	-8.98605	-9.32028	-9.33074	-9.21607	-9.08931	-8.92769	-8.82357	-8.85323	-9.11528	-8.90157	-8.92963	-8.86357	-8.79832	-8.89961	-8.82673	-8.99876	-9.29057	-8.91713	-9.06395	-9.41249	-9.2715	-9.59953	-9.20077	-9.32963	-8.94245	-8.96879	-8.8986	-8.71683	-9.24884	-9.02413	-9.13075	-8.8477	-8.94037	-8.87645	-9.04408	-9.07965	-9.05651	-9.00041	-8.80155	-8.50011	-8.8899	-8.78196	-9.05548	-8.90258	-9.0676	-9.12591
1.13	-8.71625	-8.85766	-9.08454	-8.92446	-8.92522	-9.04868	-8.94571	-8.93313	-9.13912	-9.34488	-9.19894	-9.09162	-9.31029	-9.49636	-9.47479	-9.55396	-9.47444	-9.43709	-9.01316	-8.77431	-9.23875	-9.17401	-9.3957	-9.21383	-9.12829	-9.29041	-9.37861	-9.27745	-9.30698	-9.3831	-9.58309	-9.46958	-9.58694	-9.56024	-8.97515	-8.97571	-9.05967	-9.22393	-9.04348	-9.27375	-9.14918	-9.1664	-9.64991	-9.47054	-9.61889	-9.63644
1.14	-8.83818	-9.01992	-9.06996	-8.88303	-9.32362	-9.50476	-8.93383	-9.07417	-9.3106	-9.38829	-9.45457	-9.32661	-9.21777	-9.50755	-9.1129	-9.45665	-9.48809	-9.51929	-8.24027	-8.7503	-8.92136	-8.63532	-8.49629	-9.00648	-9.09139	-8.77229	-8.12789	-8.45508	-8.32645	-8.33283	-8.79664	-8.88309	-9.18293	-9.10851	-7.79096	-7.95309	-7.88532	-9.33707	-9.44126	-9.25772	-8.32614	-8.67972	-9.54283	-9.32633	-8.81274	-9.05272
1.15	-7.71563	-8.03992	-7.91928	-7.79589	-8.32733	-8.53508	-8.433	-7.876	-8.469	-7.71351	-8.26265	-8.30601	-8.08288	-8.19536	-7.9962	-8.25471	-8.46873	-8.72784	-7.91506	-8.71358	-8.36782	-8.10394	-8.46081	-8.75679	-8.37469	-8.84759	-8.47945	-9.06097	-8.88919	-9.33719	-9.04161	-8.68112	-8.92358	-8.98903	-8.85672	-8.57261	-8.50569	-8.48296	-8.59582	-8.43032	-8.40503	-8.26016	-8.77134	-8.74349	-8.61378	-8.82147
1.16	-8.27192	-8.35401	-8.37267	-8.38087	-7.98967	-8.27896	-8.36885	-8.51767	-8.31708	-8.54377	-8.58263	-8.0042	-8.31178	-8.31451	NaN	-8.07217	-8.1378	-7.78899	-8.52998	-8.82581	-8.41393	-8.81819	-8.60577	-8.83388	-8.67878	-8.77505	-8.62878	-8.54657	-8.5544	-8.69062	-8.59024	-8.73383	-8.31131	-8.60146	-8.45696	-8.67247	-8.54327	-8.40984	-8.47533	-8.49492	-8.34692	-8.28649	-8.80882	-8.33468	-8.42718	-8.54215
1.17	-8.75815	-8.18823	-8.17583	-8.22121	-8.44907	-8.63752	-8.52895	-8.73053	-8.53517	-8.2097	-8.56959	-8.70538	-8.93031	-8.84421	NaN	-8.0268	-8.74213	-8.42076	-8.04922	-8.47259	-8.59495	-9.17168	-8.75856	-8.75123	-8.76927	-8.59278	-8.88595	-8.54776	-8.55147	-8.73302	-8.25721	-8.30898	-8.00292	-8.2435	-8.34384	-8.77297	-8.56917	-8.3234	-8.22468	-8.64985	-7.59322	-8.52277	-8.45781	-8.21961	-7.95014	-8.20208
1.18	-8.10076	-8.42911	-8.2464	-8.28652	-8.47389	-8.37329	-8.63597	-8.4454	-8.69008	-8.18594	-8.55169	-8.62948	-9.00963	-8.91344	-9.0511	-9.04724	-9.00971	-9.18104	-8.21144	-8.80173	-8.66982	-8.8833	-8.77037	-8.72063	-8.95116	-9.18627	-8.7994	-9.04204	-9.11753	-9.15945	-8.81415	-8.99897	-9.29357	-8.77284	-8.78358	-8.97341	-8.87834	-8.53582	-8.81762	-8.33673	-8.25365	-8.61343	-8.63772	-8.82516	-8.4817	-9.05453
	8.0258	8.43474	8.61128	8.50077	8.70343	8.61328	8.6665	8.55018	8.94454	8.70303	8.6397	8.10445	8.80309	8.63192	8.71362	8.52771	8.41728	8.37925	9.05494	9.36452	9.14976	8.84189	9.26816	9.25303	9.20668	9.28187	8.91359	9.09496	9.00018	8.83856	8.88561	8.68986	8.65212	8.81704	8.85529	9.3233	9.16854	9.21556	8.99036	8.77367	9.49473	8.85612	9.0238	8.92912	8.91756	8.98322
	8.40957	7.79858	8.75994	8.50019	8.47227	8.00964	8.3202	8.1991	8.52414	7.93681	8.29907	7.66276	8.37303	8.58773	8.38028	8.09406	8.20394	8.22693	8.54758	8.74116	8.70698	8.59997	8.6677	8.80244	8.67474	8.60899	8.5877	8.28323	8.49564	8.31486	8.11964	8.16147	8.10444	7.97132	8.39905	8.49038	8.43699	8.77742	8.35583	8.48115	8.70406	8.29737	8.27305	7.97193	8.37813	8.41348
	7.44422	7.66038	7.67745	7.3948	8.97035	8.67839	8.25379	8.90982	8.65637	8.58152	8.59928	8.71994	9.21819	8.92767	9.08133	8.78904	8.97249	8.79052	8.09186	7.96921	8.17504	7.0602	6.71908	7.9383	6.76589	6.24604	8.54322	8.27025	9.35605	8.74817	9.25428	9.09872	NaN	NaN	8.99643	8.62906	8.65545	8.60274	8.66167	7.82123	7.97935	7.85235	8.92671	9.05668	9.14894	8.82345
	8.37763	8.38707	8.16957	8.19082	7.65816	7.95704	8.14566	7.84463	7.93157	8.18049	8.22402	8.31359	8.05759	8.25209	8.35022	8.39739	8.36915	8.11012	8.44236	8.4589	8.38959	8.19998	7.95586	7.78673	8.23773	7.98074	9.20428	9.39093	9.37955	9.20073	9.05612	9.50833	9.18639	9.1872	9.41757	9.47328	9.3438	9.55724	9.4964	9.37837	9.50727	9.2767	9.32721	9.17904	8.98089	9.23614
	8.61823	7.92967	8.09834	7.2314	7.70397	6.95777	6.88745	6.86584	7.07903	6.39537	7.008	NaN	7.05842	6.38649	6.60403	6.64032	5.98339	5.96264	6.91029	6.9638	6.91897	5.92187	7.09385	6.70733	7.45606	6.74228	8.67211	8.60959	8.77586	8.36283	8.6397	8.65806	8.77977	7.99211	8.54745	8.09507	7.96186	7.02244	8.22932	7.97735	8.26619	8.38573	8.04509	8.69945	8.59099	8.54518
	7.80243	7.99027	8.12333	8.10127	7.96162	8.47052	8.27727	8.19888	7.96738	7.84389	7.90562	8.37885	8.32964	8.09633	8.30169	7.22674	7.98566	8.151	9.22784	9.28158	5.86682	9.40336	9.33621	9.49716	9.35341	9.28457	9.35422	9.49382	9.46491	9.2025	9.31203	9.12839	9.33489	9.19908	8.98707	9.12065	8.74825	8.95678	9.06633	8.84878	8.83658	9.08155	9.50047	9.4055	9.29372	9.10924
	7.9124	8.06242	7.82359	7.9797	8.18211	8.34923	8.59286	8.65885	8.88103	8.75506	8.79164	8.79302	8.64078	9.19201	9.1626	8.97556	8.94739	8.98194	7.6887	7.93856	7.88382	7.4416	7.44619	7.2186	8.15524	7.78748	9.0978	9.58604	9.54281	9.38858	9.70046	9.56162	9.74803	9.53679	8.53281	9.38676	9.23636	9.32461	9.3881	8.53119	7.6162	7.78072	7.43599	7.92511	7.64931	7.36859
	7.01997	6.69665	6.39448	6.41449	6.75265	6.62841	6.71419	7.03798	6.47809	6.7245	6.52012	7.07833	6.73703	6.8761	7.14317	6.58997	7.11865	6.82796	5.05006	4.85408	4.45213	5.62553	5.99294	4.94508	5.37353	5.26216	9.0855	9.07433	9.30171	9.23078	9.27463	9.12708	8.84356	8.93078	8.56955	8.89702	8.43038	8.99106	8.87383	8.59394	8.71608	8.86485	8.36502	8.34223	9.01982	8.55525
	8.98605	9.32028	9.33074	9.21607	9.08931	8.92769	8.82357	8.85323	9.11528	8.90157	8.92963	8.86357	8.79832	8.89961	8.82673	8.99876	9.29057	8.91713	9.06395	9.41249	9.2715	9.59953	9.20077	9.32963	8.94245	8.96879	8.8986	8.71683	9.24884	9.02413	9.13075	8.8477	8.94037	8.87645	9.04408	9.07965	9.05651	9.00041	8.80155	8.50011	8.8899	8.78196	9.05548	8.90258	9.0676	9.12591
	8.71625	8.85766	9.08454	8.92446	8.92522	9.04868	8.94571	8.93313	9.13912	9.34488	9.19894	9.09162	9.31029	9.49636	9.47479	9.55396	9.47444	9.43709	9.01316	8.77431	9.23875	9.17401	9.3957	9.21383	9.12829	9.29041	9.37861	9.27745	9.30698	9.3831	9.58309	9.46958	9.58694	9.56024	8.97515	8.97571	9.05967	9.22393	9.04348	9.27375	9.14918	9.1664	9.64991	9.47054	9.61889	9.63644
	8.83818	9.01992	9.06996	8.88303	9.32362	9.50476	8.93383	9.07417	9.3106	9.38829	9.45457	9.32661	9.21777	9.50755	9.1129	9.45665	9.48809	9.51929	8.24027	8.7503	8.92136	8.63532	8.49629	9.00648	9.09139	8.77229	8.12789	8.45508	8.32645	8.33283	8.79664	8.88309	9.18293	9.10851	7.79096	7.95309	7.88532	9.33707	9.44126	9.25772	8.32614	8.67972	9.54283	9.32633	8.81274	9.05272
	7.71563	8.03992	7.91928	7.79589	8.32733	8.53508	8.433	7.876	8.469	7.71351	8.26265	8.30601	8.08288	8.19536	7.9962	8.25471	8.46873	8.72784	7.91506	8.71358	8.36782	8.10394	8.46081	8.75679	8.37469	8.84759	8.47945	9.06097	8.88919	9.33719	9.04161	8.68112	8.92358	8.98903	8.85672	8.57261	8.50569	8.48296	8.59582	8.43032	8.40503	8.26016	8.77134	8.74349	8.61378	8.82147
	8.27192	8.35401	8.37267	8.38087	7.98967	8.27896	8.36885	8.51767	8.31708	8.54377	8.58263	8.0042	8.31178	8.31451	NaN	8.07217	8.1378	7.78899	8.52998	8.82581	8.41393	8.81819	8.60577	8.83388	8.67878	8.77505	8.62878	8.54657	8.5544	8.69062	8.59024	8.73383	8.31131	8.60146	8.45696	8.67247	8.54327	8.40984	8.47533	8.49492	8.34692	8.28649	8.80882	8.33468	8.42718	8.54215
	8.75815	8.18823	8.17583	8.22121	8.44907	8.63752	8.52895	8.73053	8.53517	8.2097	8.56959	8.70538	8.93031	8.84421	NaN	8.0268	8.74213	8.42076	8.04922	8.47259	8.59495	9.17168	8.75856	8.75123	8.76927	8.59278	8.88595	8.54776	8.55147	8.73302	8.25721	8.30898	8.00292	8.2435	8.34384	8.77297	8.56917	8.3234	8.22468	8.64985	7.59322	8.52277	8.45781	8.21961	7.95014	8.20208
	8.10076	8.42911	8.2464	8.28652	8.47389	8.37329	8.63597	8.4454	8.69008	8.18594	8.55169	8.62948	9.00963	8.91344	9.0511	9.04724	9.00971	9.18104	8.21144	8.80173	8.66982	8.8833	8.77037	8.72063	8.95116	9.18627	8.7994	9.04204	9.11753	9.15945	8.81415	8.99897	9.29357	8.77284	8.78358	8.97341	8.87834	8.53582	8.81762	8.33673	8.25365	8.61343	8.63772	8.82516	8.4817	9.05453
