# Supplementary material for: Improving old tricks as new: Young adults learn from repeating everyday activities
Source: PLoS One. 2023 May 11;18(5):e0285469. doi: 10.1371/journal.pone.0285469 (PMC10174589; doi:10.1371/journal.pone.0285469)
Supplement: S12 File — (XLSX) [file pone.0285469.s014.xlsx]

## Sheet: all data
subject number	s1t1	s1t2	s1t3	s1t4	s1t5	s1t6	s1t7	s1t8	s1t9	s1t10	s1t11	s1t12	s1t13	s1t14	s1t15	s1t16	s1t17	s1t18	s2t1	s2t2	s2t3	s2t4	s2t5	s2t6	s2t7	s2t8	s3t1	s3t2	s3t3	s3t4	s3t5	s3t6	s3t7	s3t8	s3t9	s3t10	s3t11	s3t12	s3t13	s3t14	s3t15	s3t16	s3t17	s3t18	s3t19	s3t20
1.1	-4.54482	-3.1531	-3.0815	-3.0879	-2.84072	-1.97375	-1.31499	-1.5175	-2.10144	-1.49972	-1.52968	-1.29315	-1.1044	-1.55114	-0.263846	-0.654115	-1.14301	0.74951	-1.45901	-2.37072	-1.86955	-1.35612	-2.06872	-2.26479	-0.934032	-1.07249	-1.72911	-2.3191	-2.50162	-1.92622	-1.5633	-1.43961	-1.75074	-0.710698	-0.748492	-2.14892	-1.25956	-1.28092	-0.731628	-0.539269	-1.65029	-0.596322	-1.22546	-1.30704	-0.51871	-0.308064
1.2	-3.6961	-2.89516	-2.87545	-2.99083	-2.99797	-3.1833	-3.16942	-4.02758	-2.98696	-2.85816	-2.42131	-2.01888	-3.14202	-3.06601	-2.74847	-2.39351	-2.84008	-2.58974	-1.74158	-1.23263	-2.00947	-2.19039	-1.78933	-2.47265	-2.1196	-1.76749	-3.25278	-2.79752	-2.18681	-2.81593	-2.70163	-2.55107	-3.01672	-3.26411	-3.69229	-3.19738	-3.05671	-3.21116	-3.44226	-2.2934	-2.14894	-3.32589	-2.76116	-1.67437	-2.78939	-2.5074
1.5	-3.80918	-2.97016	-2.84436	-2.73776	-2.39153	-2.93897	-1.49407	-2.46039	-2.56417	-2.61807	-2.90605	-1.63955	-2.83335	-2.4251	-2.56465	-3.33154	-2.63796	-3.36682	-3.18481	-3.69021	-4.18341	-2.94347	-2.72948	-3.25268	-2.92791	-2.44883	NaN	NaN	NaN	NaN	NaN	NaN	-2.98367	-2.79054	-2.84787	-2.45011	-1.97881	-1.78222	-2.33716	-2.04943	-1.82729	-1.57112	-1.6285	-2.64798	-2.3487	-2.13649
1.6	-4.17922	-3.47006	-3.57883	-2.96708	-2.41787	-2.5677	-3.30346	-2.7142	-1.91797	-2.48223	-2.79428	-3.03157	-2.90211	-2.88457	-2.01684	-1.75577	-1.79453	-2.51945	-3.03593	-2.36668	-2.90666	-2.02714	-1.00289	-1.18138	-1.95152	-3.10211	-4.06548	-3.37883	-3.22796	-3.31918	-2.27199	-2.34844	-3.0679	-2.85928	-3.39869	-2.70574	-2.28382	-2.42482	-2.75069	-2.2688	-2.85235	-3.59458	-2.65662	-2.14444	-2.79881	-2.10922
1.7	-3.67246	-1.99768	-2.50006	-3.42042	-2.72391	-1.05378	-1.35189	-0.78734	-1.99212	-0.155474	0.0766902	NaN	-1.95319	-0.0681131	-2.6505	-1.09134	-0.445981	0.131015	-1.78385	-0.639993	-0.029375	-0.981991	0.793905	0.184445	-1.8634	-0.765267	-3.43172	-3.01803	-2.8369	-1.51504	-1.81657	-1.1458	-1.47004	-1.39706	-0.722929	0.65731	-1.27289	1.06675	0.872483	-2.62047	-1.68304	-0.316925	-0.701849	-2.68605	-1.99963	-1.61157
1.8	-3.85736	-4.33092	-4.04558	-3.68342	-2.85506	-3.91393	-3.66844	-3.53673	-3.06087	-3.56557	-2.8806	-1.98544	-3.10854	-2.99745	-3.81601	-3.49231	-3.48715	-3.42189	-4.24352	-3.45311	-3.78672	-4.0315	-3.07435	-5.43595	-4.21186	-4.0541	-4.16656	-3.62982	-4.04206	-4.06643	-3.87754	-4.03715	-2.4085	-3.44341	-3.30562	-4.59548	-4.3118	-4.73097	-2.8116	-3.85705	-3.84578	-4.39667	-3.8687	-4.04478	-4.21506	-3.59607
1.1	-5.18499	-2.91418	-3.8763	-3.9835	-3.89902	-3.62864	-3.41286	-3.21833	-3.5412	-3.03948	-2.55463	-2.43124	-1.79032	-1.58971	-3.44354	-2.58564	-1.64701	-2.16738	-3.00394	-3.21172	-3.10139	-2.49174	-2.61691	-1.54409	-2.0737	-2.20661	-0.696564	-2.66449	-2.27539	-2.25451	-2.29991	-1.80682	-2.0171	-2.64578	-1.9693	-2.01163	-1.57662	-1.28757	-1.60005	-1.72757	-1.11789	-1.61013	-1.36733	-1.47736	-1.04692	-1.67051
1.11	1.44746	0.188478	-0.953407	1.68906	1.7347	1.26004	2.84443	1.20443	3.30607	3.35045	3.08893	4.922	5.54393	9.892	3.98546	5.25829	3.51327	6.63328	0.486991	0.970754	-0.0248323	0.0768242	3.40581	4.2101	0.932452	2.33241	0.608449	-0.957511	-0.812409	-1.17274	-1.51472	-0.558599	-0.932062	-1.379	-0.575332	-1.22941	-0.338413	-1.99182	-1.14032	-0.732322	-1.05712	-0.826973	0.192546	0.401583	-1.77106	-0.550283
1.12	-5.09601	-4.11346	-4.3361	-4.47429	-3.39306	-3.5538	-3.16545	-2.93597	-3.08366	-2.37063	-2.10596	-2.59652	-3.0904	-2.68611	-3.58322	-1.99316	-2.41048	-1.42769	-3.74584	-3.2108	-2.9333	-2.07491	-3.02453	-2.53059	-3.1714	-3.05911	-3.60509	-0.45499	-1.79695	0.511	-1.53362	-2.29051	-1.89731	-0.702881	-1.32559	-1.38253	-1.44544	-0.0976186	-2.32674	0.399077	-1.59166	-1.74432	-2.07121	-2.15864	-1.03202	-1.27794
1.13	-5.19815	-5.11966	-5.65879	-4.78096	-4.27167	-4.6758	-4.69341	-2.98051	-4.56987	-4.23621	-3.80231	-3.5591	-3.68863	-3.91513	-4.33724	-4.07981	-4.05662	-4.28884	-4.40911	-4.8476	-4.10281	-4.55842	-4.30644	-4.40915	-4.1327	-3.95506	-4.23963	-4.01366	-4.49082	-4.35401	-4.05573	-3.78166	-3.68114	-3.78727	-4.23748	-5.08416	-4.66677	-4.34555	-4.11603	-3.8937	-4.30831	-3.39653	-3.3884	-4.14703	-3.76534	-2.70343
1.14	-3.85593	-3.28875	-3.52367	-3.40318	-3.25498	-2.29949	-3.21797	-2.39519	-4.20039	-2.22893	-3.64629	-2.72397	-1.94365	-3.25711	-2.98531	-3.23171	-2.39595	-3.17364	-2.38321	-2.57768	-1.64013	-2.58073	-2.9414	-1.57674	-2.62529	-1.75497	-0.722519	-2.39072	-1.64537	-1.04731	-2.21508	-1.83526	-1.14716	-1.86758	-0.177043	-1.6249	0.169619	-1.50333	1.34326	-0.568177	-2.12982	1.75101	-1.75265	-0.408304	-0.742866	-2.86013
1.15	-4.88652	-5.03031	-4.71685	-4.23882	-4.07561	-3.90235	-3.76362	-2.58188	-2.73108	-3.06529	-2.59022	-3.09827	-3.24019	-3.01325	-2.77312	-2.41702	-2.55091	-2.46436	-3.19381	-2.33635	-2.61347	-2.58366	-2.01309	-1.9723	-2.1023	-2.30727	-3.70458	-3.65851	-2.78179	-2.80402	-2.35114	-2.77626	-2.71268	-2.3267	-2.33863	-2.50591	-3.32672	-3.31726	-3.71234	-3.29627	-3.12311	-3.38876	-2.56216	-2.40878	-2.83043	-2.71838
1.16	-4.49547	-4.08023	-3.77001	-4.14365	-3.43702	-4.16509	-3.69825	-3.34817	-3.78127	-3.06182	-3.72933	-2.98269	-3.07636	-3.10752	NaN	-3.91417	-3.28916	-3.80116	-4.49884	-3.87704	-3.51762	-4.07279	-3.60256	-4.49933	-4.18063	-4.54957	-3.12725	-2.61387	-2.30478	-2.02401	-1.7493	-1.69063	-3.22835	-1.25345	-2.61294	-2.47076	-1.57374	-0.902836	-1.79909	-1.57154	-2.68466	-0.373688	-3.99963	-3.20323	-4.21414	-2.78682
1.17	-1.68202	2.69863	0.740864	2.77945	3.12075	1.41678	5.72122	4.99311	6.11045	2.59144	8.32445	13.6579	3.22996	5.44288	NaN	5.51301	5.60533	6.53115	-1.0734	1.08023	-2.41275	-2.40874	-1.50125	-1.7203	-1.60785	0.166566	-2.11326	-1.40816	-1.23178	-1.78423	0.309682	-1.10032	0.174279	-0.15362	-0.143026	-1.44056	1.2716	-0.970702	1.7116	-0.90626	0.850196	1.86526	2.98615	-0.254292	0.52797	0.543735
1.18	-2.51216	-2.74174	-2.74819	-2.09088	-3.12421	-1.69091	-1.96505	-2.07495	-2.89357	-1.25452	-2.02144	-2.16649	-2.74978	-1.97284	-2.64168	-2.95678	-1.89902	-2.57641	-3.20197	-2.75544	-2.37284	-3.52084	-2.5998	-1.74258	-2.5728	-2.91131	-3.19629	-2.80029	-2.8884	-2.94209	-2.01873	-2.8696	-2.42284	-2.45434	-0.300946	-2.22022	0.475542	-1.04825	-1.6916	-0.689142	-0.228478	-1.02347	-1.35334	-1.32024	-0.481633	-2.31695

## Sheet: filtered
subject number	s1t1	s1t2	s1t3	s1t4	s1t5	s1t6	s1t7	s1t8	s1t9	s1t10	s1t11	s1t12	s1t13	s1t14	s1t15	s1t16	s1t17	s1t18	s2t1	s2t2	s2t3	s2t4	s2t5	s2t6	s2t7	s2t8	s3t1	s3t2	s3t3	s3t4	s3t5	s3t6	s3t7	s3t8	s3t9	s3t10	s3t11	s3t12	s3t13	s3t14	s3t15	s3t16	s3t17	s3t18	s3t19	s3t20	individual mean	individual sd	individual min
1.1	NaN	-3.1531	-3.0815	-3.0879	-2.84072	-1.97375	-1.31499	-1.5175	-2.10144	-1.49972	-1.52968	NaN	-1.1044	-1.55114	-0.263846	-0.654115	-1.14301	0.74951	-1.45901	-2.37072	-1.86955	-1.35612	-2.06872	-2.26479	-0.934032	-1.07249	-1.72911	-2.3191	-2.50162	-1.92622	-1.5633	-1.43961	-1.75074	-0.710698	-0.748492	-2.14892	-1.25956	-1.28092	-0.731628	-0.539269	-1.65029	-0.596322	-1.22546	-1.30704	-0.51871	-0.308064	-1.49359	0.816031	-3.12565
1.2	-3.6961	-2.89516	-2.87545	-2.99083	-2.99797	-3.1833	-3.16942	-4.02758	-2.98696	-2.85816	-2.42131	-2.01888	-3.14202	-3.06601	-2.74847	-2.39351	-2.84008	-2.58974	-1.74158	-1.23263	-2.00947	-2.19039	-1.78933	-2.47265	-2.1196	-1.76749	-3.25278	-2.79752	-2.18681	-2.81593	-2.70163	-2.55107	-3.01672	-3.26411	-3.69229	-3.19738	-3.05671	-3.21116	-3.44226	-2.2934	-2.14894	-3.32589	-2.76116	-1.67437	-2.78939	-2.5074	-2.71546	0.588926	-3.89331
1.5	-3.80918	NaN	-2.84436	NaN	-2.39153	NaN	-1.49407	NaN	-2.56417	-2.61807	NaN	-1.63955	-2.83335	-2.4251	-2.56465	-3.33154	-2.63796	-3.36682	-3.18481	-3.69021	NaN	-2.94347	-2.72948	-3.25268	-2.92791	-2.44883	NaN	NaN	NaN	NaN	NaN	NaN	NaN	NaN	-2.84787	-2.45011	-1.97881	-1.78222	-2.33716	-2.04943	-1.82729	-1.57112	-1.6285	-2.64798	-2.3487	-2.13649	-2.54073	0.607032	-3.7548
1.6	-4.17922	-3.47006	-3.57883	-2.96708	-2.41787	-2.5677	-3.30346	-2.7142	-1.91797	-2.48223	-2.79428	-3.03157	-2.90211	-2.88457	-2.01684	-1.75577	-1.79453	-2.51945	-3.03593	-2.36668	-2.90666	-2.02714	-1.00289	-1.18138	-1.95152	-3.10211	-4.06548	-3.37883	-3.22796	-3.31918	-2.27199	-2.34844	-3.0679	-2.85928	-3.39869	-2.70574	-2.28382	-2.42482	-2.75069	-2.2688	-2.85235	-3.59458	-2.65662	-2.14444	-2.79881	-2.10922	-2.6826	0.660587	-4.00378
1.7	-3.67246	-1.99768	-2.50006	-3.42042	NaN	-1.05378	-1.35189	-0.78734	-1.99212	-0.155474	0.0766902	NaN	NaN	-0.0681131	-2.6505	-1.09134	-0.445981	0.131015	NaN	-0.639993	NaN	NaN	NaN	NaN	-1.8634	-0.765267	-3.43172	-3.01803	-2.8369	-1.51504	-1.81657	-1.1458	-1.47004	-1.39706	-0.722929	NaN	NaN	NaN	0.872483	-2.62047	-1.68304	-0.316925	NaN	NaN	-1.99963	NaN	-1.47968	1.1481	-3.77588
1.8	-3.85736	-4.33092	-4.04558	-3.68342	-2.85506	-3.91393	-3.66844	-3.53673	-3.06087	-3.56557	-2.8806	-1.98544	-3.10854	-2.99745	-3.81601	-3.49231	-3.48715	-3.42189	-4.24352	-3.45311	-3.78672	-4.0315	-3.07435	NaN	-4.21186	-4.0541	-4.16656	-3.62982	-4.04206	-4.06643	-3.87754	-4.03715	-2.4085	-3.44341	-3.30562	-4.59548	-4.3118	-4.73097	-2.8116	-3.85705	-3.84578	-4.39667	-3.8687	-4.04478	-4.21506	-3.59607	-3.68474	0.566564	-4.81787
1.1	-5.18499	-2.91418	-3.8763	-3.9835	-3.89902	-3.62864	-3.41286	-3.21833	-3.5412	-3.03948	-2.55463	-2.43124	-1.79032	-1.58971	-3.44354	-2.58564	-1.64701	-2.16738	-3.00394	-3.21172	-3.10139	-2.49174	-2.61691	-1.54409	-2.0737	-2.20661	-0.696564	-2.66449	-2.27539	-2.25451	-2.29991	-1.80682	-2.0171	-2.64578	-1.9693	-2.01163	-1.57662	-1.28757	-1.60005	-1.72757	-1.11789	-1.61013	-1.36733	-1.47736	-1.04692	-1.67051	-2.39742	0.925986	-4.2494
1.11	1.44746	0.188478	-0.953407	1.68906	1.7347	1.26004	2.84443	NaN	NaN	3.35045	NaN	4.922	NaN	NaN	3.98546	NaN	3.51327	NaN	0.486991	0.970754	-0.0248323	0.0768242	3.40581	NaN	NaN	2.33241	0.608449	-0.957511	NaN	NaN	NaN	NaN	NaN	NaN	-0.575332	-1.22941	NaN	-1.99182	-1.14032	NaN	-1.05712	-0.826973	0.192546	0.401583	-1.77106	-0.550283	0.770092	1.86244	-2.95478
1.12	-5.09601	-4.11346	NaN	-4.47429	-3.39306	-3.5538	NaN	-2.93597	-3.08366	-2.37063	-2.10596	-2.59652	-3.0904	-2.68611	-3.58322	-1.99316	-2.41048	-1.42769	-3.74584	-3.2108	-2.9333	-2.07491	-3.02453	-2.53059	-3.1714	-3.05911	-3.60509	-0.45499	-1.79695	0.511	-1.53362	-2.29051	-1.89731	-0.702881	NaN	-1.38253	-1.44544	-0.0976186	-2.32674	0.399077	-1.59166	-1.74432	-2.07121	-2.15864	-1.03202	-1.27794	-2.30615	1.21623	-4.73861
1.13	-5.19815	-5.11966	-5.65879	-4.78096	-4.27167	-4.6758	-4.69341	-2.98051	-4.56987	-4.23621	-3.80231	-3.5591	-3.68863	-3.91513	-4.33724	-4.07981	-4.05662	-4.28884	-4.40911	-4.8476	-4.10281	-4.55842	-4.30644	-4.40915	-4.1327	-3.95506	-4.23963	-4.01366	-4.49082	-4.35401	-4.05573	-3.78166	-3.68114	-3.78727	-4.23748	-5.08416	-4.66677	-4.34555	-4.11603	-3.8937	-4.30831	-3.39653	-3.3884	-4.14703	-3.76534	-2.70343	-4.19762	0.552812	-5.30325
1.14	NaN	-3.28875	NaN	-3.40318	-3.25498	NaN	-3.21797	-2.39519	-4.20039	-2.22893	-3.64629	-2.72397	NaN	-3.25711	NaN	-3.23171	-2.39595	-3.17364	-2.38321	-2.57768	-1.64013	-2.58073	-2.9414	-1.57674	-2.62529	-1.75497	NaN	-2.39072	-1.64537	NaN	-2.21508	-1.83526	NaN	NaN	-0.177043	-1.6249	0.169619	-1.50333	1.34326	-0.568177	-2.12982	NaN	-1.75265	-0.408304	-0.742866	NaN	-2.11368	1.18576	-4.48521
1.15	-4.88652	NaN	-4.71685	-4.23882	-4.07561	-3.90235	-3.76362	-2.58188	-2.73108	-3.06529	-2.59022	NaN	NaN	NaN	NaN	NaN	NaN	NaN	-3.19381	-2.33635	-2.61347	-2.58366	-2.01309	-1.9723	-2.1023	-2.30727	-3.70458	-3.65851	-2.78179	-2.80402	-2.35114	-2.77626	-2.71268	-2.3267	NaN	NaN	NaN	NaN	NaN	NaN	NaN	NaN	-2.56216	-2.40878	-2.83043	NaN	-2.98591	0.795495	-4.5769
1.16	-4.49547	-4.08023	-3.77001	-4.14365	-3.43702	-4.16509	-3.69825	-3.34817	-3.78127	-3.06182	-3.72933	-2.98269	-3.07636	-3.10752	NaN	-3.91417	-3.28916	-3.80116	-4.49884	-3.87704	-3.51762	-4.07279	-3.60256	-4.49933	-4.18063	-4.54957	-3.12725	-2.61387	-2.30478	-2.02401	-1.7493	-1.69063	-3.22835	-1.25345	-2.61294	-2.47076	-1.57374	-0.902836	-1.79909	-1.57154	NaN	NaN	-3.99963	-3.20323	-4.21414	-2.78682	-3.20479	0.977254	-5.1593
1.17	-1.68202	2.69863	0.740864	2.77945	3.12075	1.41678	5.72122	4.99311	6.11045	2.59144	8.32445	NaN	3.22996	5.44288	NaN	5.51301	5.60533	NaN	-1.0734	1.08023	-2.41275	-2.40874	-1.50125	-1.7203	-1.60785	0.166566	-2.11326	-1.40816	-1.23178	-1.78423	0.309682	-1.10032	0.174279	NaN	-0.143026	-1.44056	NaN	-0.970702	1.7116	-0.90626	NaN	1.86526	2.98615	-0.254292	NaN	0.543735	1.11197	2.84972	-4.58746
1.18	-2.51216	-2.74174	NaN	-2.09088	-3.12421	-1.69091	-1.96505	-2.07495	-2.89357	NaN	-2.02144	-2.16649	-2.74978	-1.97284	-2.64168	-2.95678	-1.89902	-2.57641	-3.20197	-2.75544	-2.37284	-3.52084	-2.5998	NaN	-2.5728	-2.91131	-3.19629	-2.80029	-2.8884	-2.94209	-2.01873	-2.8696	-2.42284	NaN	-0.300946	-2.22022	0.475542	-1.04825	-1.6916	NaN	-0.228478	-1.02347	-1.35334	-1.32024	NaN	-2.31695	-2.20448	0.867952	-3.94038
group avg	-3.60171	-2.70906	-3.09669	-2.77117	-2.43595	-2.43325	-1.89198	-2.08656	-2.37958	-1.80283	-1.6673	-1.83759	-2.20509	-1.85215	-2.18914	-1.99745	-1.35203	-2.37104	-2.76343	-2.30126	-2.56089	-2.62597	-2.13321	-2.49309	-2.60536	-2.09701	-2.82461	-2.57896	-2.63159	-2.44122	-2.16499	-2.28255	-2.29159	-2.23906	-1.90246	-2.50475	-1.95528	-1.96752	-1.48713	-1.82472	-2.03675	-1.71147	-1.81832	-1.91392	-2.31331	-1.78495
abs group avg	3.60171	2.70906	3.09669	2.77117	2.43595	2.43325	1.89198	2.08656	2.37958	1.80283	1.6673	1.83759	2.20509	1.85215	2.18914	1.99745	1.35203	2.37104	2.76343	2.30126	2.56089	2.62597	2.13321	2.49309	2.60536	2.09701	2.82461	2.57896	2.63159	2.44122	2.16499	2.28255	2.29159	2.23906	1.90246	2.50475	1.95528	1.96752	1.48713	1.82472	2.03675	1.71147	1.81832	1.91392	2.31331	1.78495
[truncated: 2 more columns]

## Sheet: SPSS
subject number	s1t1	s1t2	s1t3	s1t4	s1t5	s1t6	s1t7	s1t8	s1t9	s1t10	s1t11	s1t12	s1t13	s1t14	s1t15	s1t16	s1t17	s1t18	s2t1	s2t2	s2t3	s2t4	s2t5	s2t6	s2t7	s2t8	s3t1	s3t2	s3t3	s3t4	s3t5	s3t6	s3t7	s3t8	s3t9	s3t10	s3t11	s3t12	s3t13	s3t14	s3t15	s3t16	s3t17	s3t18	s3t19	s3t20
1.1	999	-3.1531	-3.0815	-3.0879	-2.84072	-1.97375	-1.31499	-1.5175	-2.10144	-1.49972	-1.52968	999	-1.1044	-1.55114	-0.263846	-0.654115	-1.14301	0.74951	-1.45901	-2.37072	-1.86955	-1.35612	-2.06872	-2.26479	-0.934032	-1.07249	-1.72911	-2.3191	-2.50162	-1.92622	-1.5633	-1.43961	-1.75074	-0.710698	-0.748492	-2.14892	-1.25956	-1.28092	-0.731628	-0.539269	-1.65029	-0.596322	-1.22546	-1.30704	-0.51871	-0.308064
1.2	-3.6961	-2.89516	-2.87545	-2.99083	-2.99797	-3.1833	-3.16942	-4.02758	-2.98696	-2.85816	-2.42131	-2.01888	-3.14202	-3.06601	-2.74847	-2.39351	-2.84008	-2.58974	-1.74158	-1.23263	-2.00947	-2.19039	-1.78933	-2.47265	-2.1196	-1.76749	-3.25278	-2.79752	-2.18681	-2.81593	-2.70163	-2.55107	-3.01672	-3.26411	-3.69229	-3.19738	-3.05671	-3.21116	-3.44226	-2.2934	-2.14894	-3.32589	-2.76116	-1.67437	-2.78939	-2.5074
1.5	-3.80918	999	-2.84436	999	-2.39153	999	-1.49407	999	-2.56417	-2.61807	999	-1.63955	-2.83335	-2.4251	-2.56465	-3.33154	-2.63796	-3.36682	-3.18481	-3.69021	999	-2.94347	-2.72948	-3.25268	-2.92791	-2.44883	999	999	999	999	999	999	999	999	-2.84787	-2.45011	-1.97881	-1.78222	-2.33716	-2.04943	-1.82729	-1.57112	-1.6285	-2.64798	-2.3487	-2.13649
1.6	-4.17922	-3.47006	-3.57883	-2.96708	-2.41787	-2.5677	-3.30346	-2.7142	-1.91797	-2.48223	-2.79428	-3.03157	-2.90211	-2.88457	-2.01684	-1.75577	-1.79453	-2.51945	-3.03593	-2.36668	-2.90666	-2.02714	-1.00289	-1.18138	-1.95152	-3.10211	-4.06548	-3.37883	-3.22796	-3.31918	-2.27199	-2.34844	-3.0679	-2.85928	-3.39869	-2.70574	-2.28382	-2.42482	-2.75069	-2.2688	-2.85235	-3.59458	-2.65662	-2.14444	-2.79881	-2.10922
1.7	-3.67246	-1.99768	-2.50006	-3.42042	999	-1.05378	-1.35189	-0.78734	-1.99212	-0.155474	0.0766902	999	999	-0.0681131	-2.6505	-1.09134	-0.445981	0.131015	999	-0.639993	999	999	999	999	-1.8634	-0.765267	-3.43172	-3.01803	-2.8369	-1.51504	-1.81657	-1.1458	-1.47004	-1.39706	-0.722929	999	999	999	0.872483	-2.62047	-1.68304	-0.316925	999	999	-1.99963	999
1.8	-3.85736	-4.33092	-4.04558	-3.68342	-2.85506	-3.91393	-3.66844	-3.53673	-3.06087	-3.56557	-2.8806	-1.98544	-3.10854	-2.99745	-3.81601	-3.49231	-3.48715	-3.42189	-4.24352	-3.45311	-3.78672	-4.0315	-3.07435	999	-4.21186	-4.0541	-4.16656	-3.62982	-4.04206	-4.06643	-3.87754	-4.03715	-2.4085	-3.44341	-3.30562	-4.59548	-4.3118	-4.73097	-2.8116	-3.85705	-3.84578	-4.39667	-3.8687	-4.04478	-4.21506	-3.59607
1.1	-5.18499	-2.91418	-3.8763	-3.9835	-3.89902	-3.62864	-3.41286	-3.21833	-3.5412	-3.03948	-2.55463	-2.43124	-1.79032	-1.58971	-3.44354	-2.58564	-1.64701	-2.16738	-3.00394	-3.21172	-3.10139	-2.49174	-2.61691	-1.54409	-2.0737	-2.20661	-0.696564	-2.66449	-2.27539	-2.25451	-2.29991	-1.80682	-2.0171	-2.64578	-1.9693	-2.01163	-1.57662	-1.28757	-1.60005	-1.72757	-1.11789	-1.61013	-1.36733	-1.47736	-1.04692	-1.67051
1.11	1.44746	0.188478	-0.953407	1.68906	1.7347	1.26004	2.84443	999	999	3.35045	999	4.922	999	999	3.98546	999	3.51327	999	0.486991	0.970754	-0.0248323	0.0768242	3.40581	999	999	2.33241	0.608449	-0.957511	999	999	999	999	999	999	-0.575332	-1.22941	999	-1.99182	-1.14032	999	-1.05712	-0.826973	0.192546	0.401583	-1.77106	-0.550283
1.12	-5.09601	-4.11346	999	-4.47429	-3.39306	-3.5538	999	-2.93597	-3.08366	-2.37063	-2.10596	-2.59652	-3.0904	-2.68611	-3.58322	-1.99316	-2.41048	-1.42769	-3.74584	-3.2108	-2.9333	-2.07491	-3.02453	-2.53059	-3.1714	-3.05911	-3.60509	-0.45499	-1.79695	0.511	-1.53362	-2.29051	-1.89731	-0.702881	999	-1.38253	-1.44544	-0.0976186	-2.32674	0.399077	-1.59166	-1.74432	-2.07121	-2.15864	-1.03202	-1.27794
1.13	-5.19815	-5.11966	-5.65879	-4.78096	-4.27167	-4.6758	-4.69341	-2.98051	-4.56987	-4.23621	-3.80231	-3.5591	-3.68863	-3.91513	-4.33724	-4.07981	-4.05662	-4.28884	-4.40911	-4.8476	-4.10281	-4.55842	-4.30644	-4.40915	-4.1327	-3.95506	-4.23963	-4.01366	-4.49082	-4.35401	-4.05573	-3.78166	-3.68114	-3.78727	-4.23748	-5.08416	-4.66677	-4.34555	-4.11603	-3.8937	-4.30831	-3.39653	-3.3884	-4.14703	-3.76534	-2.70343
1.14	999	-3.28875	999	-3.40318	-3.25498	999	-3.21797	-2.39519	-4.20039	-2.22893	-3.64629	-2.72397	999	-3.25711	999	-3.23171	-2.39595	-3.17364	-2.38321	-2.57768	-1.64013	-2.58073	-2.9414	-1.57674	-2.62529	-1.75497	999	-2.39072	-1.64537	999	-2.21508	-1.83526	999	999	-0.177043	-1.6249	0.169619	-1.50333	1.34326	-0.568177	-2.12982	999	-1.75265	-0.408304	-0.742866	999
1.15	-4.88652	999	-4.71685	-4.23882	-4.07561	-3.90235	-3.76362	-2.58188	-2.73108	-3.06529	-2.59022	999	999	999	999	999	999	999	-3.19381	-2.33635	-2.61347	-2.58366	-2.01309	-1.9723	-2.1023	-2.30727	-3.70458	-3.65851	-2.78179	-2.80402	-2.35114	-2.77626	-2.71268	-2.3267	999	999	999	999	999	999	999	999	-2.56216	-2.40878	-2.83043	999
1.16	-4.49547	-4.08023	-3.77001	-4.14365	-3.43702	-4.16509	-3.69825	-3.34817	-3.78127	-3.06182	-3.72933	-2.98269	-3.07636	-3.10752	999	-3.91417	-3.28916	-3.80116	-4.49884	-3.87704	-3.51762	-4.07279	-3.60256	-4.49933	-4.18063	-4.54957	-3.12725	-2.61387	-2.30478	-2.02401	-1.7493	-1.69063	-3.22835	-1.25345	-2.61294	-2.47076	-1.57374	-0.902836	-1.79909	-1.57154	999	999	-3.99963	-3.20323	-4.21414	-2.78682
1.17	-1.68202	2.69863	0.740864	2.77945	3.12075	1.41678	5.72122	4.99311	6.11045	2.59144	8.32445	999	3.22996	5.44288	999	5.51301	5.60533	999	-1.0734	1.08023	-2.41275	-2.40874	-1.50125	-1.7203	-1.60785	0.166566	-2.11326	-1.40816	-1.23178	-1.78423	0.309682	-1.10032	0.174279	999	-0.143026	-1.44056	999	-0.970702	1.7116	-0.90626	999	1.86526	2.98615	-0.254292	999	0.543735
1.18	-2.51216	-2.74174	999	-2.09088	-3.12421	-1.69091	-1.96505	-2.07495	-2.89357	999	-2.02144	-2.16649	-2.74978	-1.97284	-2.64168	-2.95678	-1.89902	-2.57641	-3.20197	-2.75544	-2.37284	-3.52084	-2.5998	999	-2.5728	-2.91131	-3.19629	-2.80029	-2.8884	-2.94209	-2.01873	-2.8696	-2.42284	999	-0.300946	-2.22022	0.475542	-1.04825	-1.6916	999	-0.228478	-1.02347	-1.35334	-1.32024	999	-2.31695
