# Supplementary material for: Improving old tricks as new: Young adults learn from repeating everyday activities
Source: PLoS One. 2023 May 11;18(5):e0285469. doi: 10.1371/journal.pone.0285469 (PMC10174589; doi:10.1371/journal.pone.0285469)
Supplement: S13 File — (XLSX) [file pone.0285469.s015.xlsx]

## Sheet: all data
subject number	s1t1	s1t2	s1t3	s1t4	s1t5	s1t6	s1t7	s1t8	s1t9	s1t10	s1t11	s1t12	s1t13	s1t14	s1t15	s1t16	s1t17	s1t18	s2t1	s2t2	s2t3	s2t4	s2t5	s2t6	s2t7	s2t8	s3t1	s3t2	s3t3	s3t4	s3t5	s3t6	s3t7	s3t8	s3t9	s3t10	s3t11	s3t12	s3t13	s3t14	s3t15	s3t16	s3t17	s3t18	s3t19	s3t20
1.1	-4.64479	-4.14111	-4.36823	-3.98475	-4.1537	-3.4769	-3.0438	-3.43312	-3.3759	-3.20314	-2.75769	-2.09137	-3.02719	-2.36703	-2.39525	-2.56636	-2.52213	-2.38311	-2.95189	-3.67993	-2.82171	-2.53332	-3.23006	-3.26266	-1.67494	-2.62507	-3.37009	-3.16344	-2.85627	-2.40331	-2.13498	-2.57271	-2.98634	-2.5283	-1.90702	-2.40314	-2.17771	-2.85567	-2.1953	-2.71042	-3.00553	-2.15718	-3.04059	-2.29866	-2.0787	-1.13573
1.2	-3.98428	-2.78535	-3.75076	-3.70435	-3.98255	-3.35771	-3.82535	-4.20626	-3.77034	-2.98199	-3.16641	-2.77357	-3.54624	-3.62081	-3.28302	-3.13883	-3.58659	-3.41099	-2.72925	-3.52129	-2.89204	-3.16092	-3.21984	-3.58704	-3.10522	-2.84433	-3.68747	-3.44586	-2.35436	-2.93439	-3.28834	-2.88554	-2.86803	-2.9884	-3.87022	-3.72202	-3.64849	-3.34936	-3.43644	-2.67677	-2.5538	-3.37277	-2.8102	-1.87399	-3.01431	-3.01699
1.5	-4.0154	-4.51811	-4.3329	-4.04051	-4.59874	-4.51818	-3.83293	-4.25163	-4.01109	-3.9584	-4.1439	-3.14359	-4.59633	-4.34211	-4.12601	-4.35302	-4.60117	-4.49594	-4.17292	-4.10849	-4.34679	-2.53764	-2.55505	-3.96983	-2.67893	-2.65342	-4.65006	-4.33535	-5.77078	-4.75937	-4.96497	-5.29653	5.48785	NaN	-4.81305	-4.20125	-4.37102	-3.85229	-4.59449	-3.81112	-3.46845	-3.4665	-4.13126	-4.692	-4.41686	-4.13559
1.6	-4.90712	-4.41962	-1.5625	-2.57821	-1.21333	-2.02497	-2.11071	-2.13103	0.143069	-2.3912	-2.89766	-2.78447	-2.67607	-2.66443	-1.69927	-2.39257	-2.29194	-2.5	-3.23525	-2.89485	-2.69069	-2.41834	-1.88208	-1.40591	-2.07599	-3.01162	-4.49809	-3.58557	-4.00369	-4.38065	-3.78944	-4.30963	-4.24581	-3.97873	-4.4828	-3.46468	-3.17503	-4.00038	-3.76719	-3.98643	-4.17638	-3.90449	-3.74365	-3.36123	-3.37599	-3.35098
1.7	-3.0873	-2.57699	-2.75961	-2.27659	-2.09488	0.310278	-1.07459	0.147681	3.23175	1.97295	3.62258	NaN	2.76301	0.591076	2.0564	1.69922	4.94565	4.99987	4.20188	1.19046	5.88221	11.5815	18.6109	1.15669	5.52257	3.19497	-3.47155	-0.263213	-0.504562	-0.0681285	0.107408	-0.152738	NaN	0.91504	1.45063	0.416038	0.524923	2.57006	-0.285542	-0.696213	-1.2007	0.683891	-0.942923	-2.19497	-0.492159	-2.62758
1.8	-2.62463	-2.01828	-1.54632	-1.25455	-1.56195	-3.02013	-0.902056	-0.958113	-2.39589	-1.01422	-2.03261	-2.43566	-2.31333	-1.59915	-1.86095	-1.12071	-1.96277	-1.56861	-5.13454	-5.04323	-2.97256	-5.9123	-5.34818	-6.47466	-5.69874	-5.39423	-5.45943	-5.37264	-4.92852	-5.36304	-4.95599	-5.52539	-5.15674	-4.74798	-5.26579	-5.61376	-4.84809	-4.91451	-4.96737	-3.99796	-4.92303	-5.11338	-4.93531	-5.17317	-5.18555	-4.36166
1.1	-4.73409	-3.86117	-3.58565	-3.85736	-3.96979	-4.06538	-3.96514	-3.53534	-3.83312	-4.21427	-3.62003	-3.538	-2.85801	-3.61699	-4.07251	-3.43897	-3.24472	-3.45387	-3.50124	-3.77961	-3.57705	-2.78706	-3.00027	-2.69319	-2.9295	-2.87729	-3.76774	-4.02365	-3.72231	-3.90432	-3.70861	-3.23045	-3.52247	-3.73515	-3.47416	-3.77691	-3.10233	-2.74949	-2.60036	-3.2863	-2.40382	-2.32857	-2.06397	-2.49702	-2.07582	-2.58072
1.11	-1.22099	-0.83761	-0.872639	0.163733	0.322182	-0.576339	0.66683	0.256146	1.00057	1.75248	1.70533	0.0581072	1.73079	2.0394	-0.487469	2.9505	-0.188637	0.575131	0.727309	1.9725	1.50868	0.229872	0.547747	2.45408	0.849077	1.60774	-1.84084	-1.00608	-2.29539	-0.367781	-2.1272	-1.2676	-0.912969	-1.62968	-0.820248	-0.757667	-0.618249	-1.85387	-1.70509	-0.258808	-0.976344	-0.829193	0.436469	0.0896131	-2.12491	-1.20546
1.12	-5.95942	-5.55667	-4.91264	-5.6823	-4.38378	-3.9966	-4.01689	-3.91653	-4.26239	-3.82278	-3.74355	-3.02678	-3.28921	-4.1238	-4.23995	-3.86026	-3.98406	-3.74872	-4.05401	-4.2258	-4.38672	-3.66935	-3.53135	-3.47322	-4.09085	-2.5197	-4.089	-3.69267	-3.76134	-3.33674	-2.64273	-3.02745	-2.7789	-3.06283	-3.84029	-3.26153	-3.59076	-3.44628	-3.3342	-2.85322	-3.75501	-3.91777	-3.74335	-3.18051	-3.4271	-3.24601
1.13	-5.67144	-5.72089	-6.20866	-4.9122	-5.26247	-5.50759	-5.0602	-4.32614	-5.21261	-5.25827	-4.76587	-3.49163	-4.89597	-6.0727	-5.80816	-6.06248	-5.53182	-5.54139	-4.69101	-4.85019	-5.36131	-5.71006	-5.34508	-4.59909	-4.49856	-4.90326	-5.46148	-4.90085	-4.52063	-5.7939	-5.42989	-5.56554	-5.15272	-5.14228	-3.99035	-3.55985	-4.3399	-4.96681	-4.52424	-4.5034	-4.48776	-3.90605	-6.06155	-5.46507	-5.43547	-4.96471
1.14	-4.94396	-4.61103	-4.77503	-3.59918	-4.88439	-4.25979	-3.98893	-3.78953	-5.21079	-4.45899	-4.67541	-4.17463	-4.63701	-4.97308	-3.79314	-4.17734	-3.15867	-4.5507	-3.41848	-4.36568	-3.42697	-3.5984	-3.15438	-4.25082	-3.8871	-3.20678	-3.71054	-3.85616	-4.07177	-3.81888	-4.06655	-3.84245	-4.20123	-4.68407	-2.50114	-2.98833	-2.22051	-4.1062	-3.9396	-3.98484	-3.14818	-2.42245	-3.80518	-4.32751	-2.78783	-4.25902
1.15	-5.30671	-5.79226	-5.49986	-4.89812	-4.85787	-5.08524	-5.29255	-4.34597	-4.29873	-4.0846	-4.78722	-4.8634	-5.02971	-4.68893	-4.86204	-4.67125	-4.78789	-4.55147	-4.16743	-4.22781	-4.0223	-3.91827	-3.62884	-4.08931	-3.87725	-3.97905	-4.31033	-4.58916	-4.28281	-3.53556	-3.44711	-3.75618	-3.97438	-3.96605	-3.60919	-3.87635	-3.84215	-4.17627	-3.89109	-4.26093	-4.24511	-4.3354	-3.97297	-4.20661	-3.35285	-3.94875
1.16	-4.49481	-4.32504	-4.9609	-4.54487	-4.38065	-4.53349	-4.13512	-4.40384	-4.23042	-4.28898	-4.65621	-4.08477	-4.04171	-4.0964	NaN	-4.56767	-4.34434	-4.61472	-4.69422	-4.6705	-4.3622	-4.80453	-4.4616	-4.92203	-4.73681	-4.86125	-4.39713	-4.73484	-4.70749	-4.93606	-4.69153	-4.88146	-4.80493	-4.03163	-4.42697	-4.66126	-3.62325	-4.08357	-4.08652	-4.67066	-4.39701	-4.11664	-5.07098	-4.87168	-4.66268	-4.99561
1.17	-3.68441	-2.24342	-1.72974	-1.16479	-1.49801	-1.72026	-0.0701282	-2.07403	-0.404389	-0.284497	-1.03127	-0.0800043	-2.63782	-1.11246	NaN	-0.223233	-1.11149	-0.0881284	-1.94181	-1.52775	-2.89451	-2.57928	-1.31972	-1.55933	-2.01676	0.173987	-3.22196	-3.07684	-2.18225	-2.00935	-2.02507	-1.91505	-1.64045	-0.787805	0.882073	-2.06992	-0.322661	-0.10856	0.906916	-1.9638	1.07098	0.0279969	0.00113942	-0.975401	0.812999	-1.58875
1.18	-3.52006	-3.68491	-3.99149	-3.79156	-3.45898	-3.8484	-3.56383	-3.94161	-3.55983	-3.81334	-3.43905	-3.28415	-3.6211	-4.24247	-4.11359	-3.92463	-4.39582	-3.71501	-4.18546	-3.96361	-3.98582	-4.25081	-4.23086	-3.88565	-4.3394	-4.40826	-3.82962	-4.48014	-4.31105	-4.26389	-3.3351	-4.03815	-3.69306	-3.65545	-2.68982	-4.04166	-2.61441	-2.94935	-2.25624	-2.51753	-1.29915	-2.3459	-1.93298	-1.79996	-1.97534	-2.68888
